# Supplementary material for: Reversing protonation of weakly basic drugs greatly enhances intracellular diffusion and decreases lysosomal sequestration
Source: eLife. 2024 Dec 6;13:RP97255. doi: 10.7554/eLife.97255 (PMC11623935; doi:10.7554/eLife.97255)
Supplement: Figure 7—source data 1. [file elife-97255-fig7-data1.xlsx]

## Sheet: Figure 7B
Time axis (re-adjusted)	Pre-Bleach	0 Azide	1mM Na-Azide	50mM Na-Azide							GSK3 inhib. in Hela -Na Azide effect
-12.819	1										Combined Averaged FRAP profile normalized
-11.394	0.99571
-9.97	0.99256
-8.5457	0.98446
-7.1214	0.98445
-5.6971	0.99865
-4.2729	1.0007
-2.8486	0.99009
-1.4243	1.0153
0		0.085172	0.14198	0.13191
1.4243		0.081956	0.1403	0.15378
2.8486		0.085251	0.15039	0.13222
4.2729		0.090669	0.15641	0.1543
5.6971		0.091408	0.14947	0.15912
7.1214		0.097763	0.16175	0.14715
8.5457		0.085902	0.15798	0.14584
9.97		0.097678	0.14778	0.14886
11.394		0.09436	0.15836	0.14557
12.819		0.1028	0.17885	0.15146
14.243		0.10613	0.15764	0.15761
15.667		0.10561	0.15666	0.16599
17.091		0.10268	0.1659	0.15309
18.516		0.11216	0.16428	0.1643
19.94		0.11106	0.17124	0.1642
21.364		0.10226	0.17028	0.15537
22.789		0.11805	0.17387	0.16317
24.213		0.11685	0.16959	0.15404
25.637		0.1163	0.18299	0.17374
27.061		0.12183	0.16369	0.15907
28.486		0.11541	0.17042	0.16638
29.91		0.12477	0.17233	0.16791
31.334		0.11248	0.17723	0.16148
32.759		0.12505	0.17124	0.16848
34.183		0.13011	0.18084	0.17722
35.607		0.11616	0.17813	0.16817
37.031		0.12453	0.16797	0.1888
38.456		0.12174	0.17854	0.18026
39.88		0.12539	0.17067	0.15929
41.304		0.12302	0.18343	0.16608
42.729		0.13488	0.19055	0.17142
44.153		0.13118	0.18259	0.18075
45.577		0.12607	0.19007	0.17721
47.001		0.13037	0.19421	0.17671
48.426		0.13071	0.17953	0.17432
49.85		0.14457	0.18926	0.17037
51.274		0.14029	0.18164	0.17475
52.699		0.12891	0.19108	0.18171
54.123		0.14727	0.18125	0.18099
55.547		0.14006	0.197	0.19274
56.971		0.15128	0.19137	0.17126
58.396		0.14831	0.18993	0.1809
59.82		0.14742	0.19259	0.18542
61.244		0.14731	0.19039	0.18382
62.669		0.14385	0.19418	0.18778
64.093		0.14534	0.18347	0.18499
65.517		0.13646	0.19702	0.18443
66.941		0.15636	0.19417	0.1848
68.366		0.15575	0.19561	0.18163
69.79		0.15571	0.1951	0.19654
71.214		0.1522	0.1912	0.19517
72.639		0.14219	0.19962	0.19108
74.063		0.17175	0.19911	0.17828
75.487		0.15063	0.21251	0.18658
76.911		0.15517	0.20349	0.19953
78.336		0.15966	0.20351	0.20387
79.76		0.16459	0.19655	0.21278
81.184		0.17282	0.20582	0.19212
82.609		0.17985	0.20222	0.18453
84.033		0.15388	0.2026	0.18356
85.457		0.17445	0.20895	0.19447
86.881		0.16379	0.20362	0.20931
88.306		0.16154	0.19365	0.18904
89.73		0.18018	0.20409	0.19423
91.154		0.16918	0.20581	0.18761
92.579		0.1593	0.21125	0.19529
94.003		0.17766	0.1962	0.19351
95.427		0.16178	0.20489	0.20329
96.851		0.17383	0.20688	0.20211
98.276		0.16089	0.19675	0.20008
99.7		0.17692	0.21518	0.19603
101.12		0.17501	0.21437	0.19496
102.55		0.17822	0.21493	0.20541
103.97		0.1799	0.21656	0.19587
105.4		0.17712	0.21773	0.1942
106.82		0.18704	0.20933	0.18525
108.25		0.17395	0.2246	0.2108
109.67		0.18754	0.2218	0.20048
111.09		0.17869	0.21417	0.19389
112.52		0.18385	0.21968	0.20711
113.94		0.19015	0.22599	0.20859
115.37		0.19062	0.22327	0.21721
116.79		0.18665	0.2016	0.19905
118.22		0.17903	0.19669	0.20429
119.64		0.19698	0.22208	0.21791
121.06		0.19588	0.22627	0.20722
122.49		0.2029	0.21203	0.20926
123.91		0.18446	0.19944	0.20715
125.34		0.19054	0.20787	0.21259
126.76		0.19753	0.21205	0.21165
128.19		0.18066	0.22382	0.19358
129.61		0.19258	0.22315	0.20141
131.03		0.19893	0.22549	0.22905
132.46		0.18198	0.22844	0.2231
133.88		0.19626	0.22157	0.20354
135.31		0.1872	0.22671	0.20923
136.73		0.20509	0.21691	0.21016
138.16		0.20295	0.22659	0.20524
139.58		0.2112	0.23279	0.21252
141		0.19854	0.21259	0.21953
142.43		0.20322	0.22043	0.20294
143.85		0.21281	0.23677	0.21485
145.28		0.20956	0.22803	0.21488
146.7		0.20718	0.23392	0.22332
148.13		0.22094	0.21951	0.21196
149.55		0.21616	0.21912	0.20399
150.97		0.20325	0.24495	0.21401
152.4		0.2111	0.22566	0.21081
153.82		0.20152	0.22981	0.22069
155.25		0.2185	0.22242	0.23246
156.67		0.21878	0.23835	0.22583
158.1		0.20699	0.23783	0.22912
159.52		0.21345	0.24632	0.21884
160.94		0.21584	0.23112	0.22825
162.37		0.21374	0.23972	0.21086
163.79		0.20421	0.22007	0.22676
165.22		0.224	0.24309	0.22143
166.64		0.21131	0.2249	0.21766
168.07		0.21303	0.23365	0.22085
169.49		0.23922	0.24353	0.22313
170.91		0.2178	0.22289	0.21746
172.34		0.20272	0.23372	0.22557
173.76		0.23454	0.23734	0.23516
175.19		0.2286	0.24484	0.22907
176.61		0.21906	0.2382	0.21098
178.04		0.22832	0.23994	0.2335
179.46		0.2268	0.25022	0.24467
180.88		0.21677	0.24263	0.22936
182.31		0.21797	0.25389	0.2277
183.73		0.23789	0.2347	0.22186
185.16		0.24599	0.24378	0.23054
186.58		0.21848	0.2368	0.24131
188.01		0.22784	0.23306	0.23636
189.43		0.2281	0.23741	0.2184
190.85		0.22491	0.25313	0.22605
192.28		0.23531	0.24691	0.23765
193.7		0.23549	0.25052	0.23105
195.13		0.22435	0.24025	0.24091
196.55		0.21746	0.25275	0.22648
197.98		0.23663	0.24224	0.23178
199.4		0.21895	0.25343	0.24302
200.82		0.22347	0.23683	0.22842
202.25		0.2352	0.24859	0.23921
203.67		0.23475	0.23691	0.22935
205.1		0.2292	0.24337	0.24022
206.52		0.2346	0.25306	0.22764
207.95		0.23152	0.23811	0.23219
209.37		0.23956	0.24225	0.23681
210.79		0.22888	0.25518	0.23241
212.22		0.23711	0.23999	0.22468
213.64		0.24112	0.25668	0.23733
215.07		0.25113	0.23647	0.24317
216.49		0.23307	0.24465	0.23002
217.92		0.23489	0.25377	0.23604
219.34		0.25818	0.26273	0.25058
220.76		0.22858	0.25043	0.24781
222.19		0.24992	0.25177	0.2351
223.61		0.244	0.2426	0.23874
225.04		0.24818	0.27089	0.23064
226.46		0.25281	0.26087	0.23857
227.89		0.24895	0.2686	0.25113
229.31		0.25033	0.25975	0.25079
230.73		0.24869	0.24978	0.23016
232.16		0.25667	0.25482	0.24049
233.58		0.24649	0.24406	0.25661
235.01		0.25541	0.26368	0.24867
236.43		0.26197	0.26589	0.23859
237.86		0.2517	0.24117	0.24802
239.28		0.23964	0.25644	0.25033
240.7		0.26718	0.26445	0.23302
242.13		0.25463	0.24812	0.24635
243.55		0.25939	0.26682	0.24372
244.98		0.2637	0.25625	0.24485
246.4		0.26036	0.25117	0.25314
247.83		0.26548	0.26176	0.24316
249.25		0.25052	0.2616	0.23086
250.67		0.26626	0.2642	0.26102
252.1		0.25805	0.25344	0.23707
253.52		0.2641	0.26421	0.2444
254.95		0.25854	0.26293	0.25784
256.37		0.2488	0.25682	0.23498
257.8		0.27319	0.26124	0.24029
259.22		0.2664	0.26689	0.22787
260.64		0.26891	0.26935	0.26088
262.07		0.26199	0.2604	0.25693
263.49		0.25275	0.27136	0.24325
264.92		0.27342	0.2702	0.25083
266.34		0.25948	0.25708	0.2728
267.77		0.26646	0.26667	0.25535
269.19		0.24313	0.26813	0.24458
270.61		0.27089	0.28463	0.25846
272.04		0.26424	0.25798	0.23224
273.46		0.25985	0.25778	0.25386
274.89		0.26172	0.26307	0.26561
276.31		0.28242	0.27978	0.26303
277.74		0.25461	0.26206	0.25718
279.16		0.26506	0.26493	0.25366
280.58		0.26265	0.26904	0.26208
282.01		0.26839	0.26889	0.24681
283.43		0.26733	0.27148	0.25426
284.86		0.26416	0.26024	0.27344
286.28		0.26854	0.26888	0.2548
287.71		0.27482	0.26199	0.2569
289.13		0.29579	0.2744	0.26205
290.55		0.28275	0.28024	0.25453
291.98		0.2731	0.26123	0.26434
293.4		0.28943	0.2756	0.26495
294.83		0.27877	0.28106	0.25242
296.25		0.27386	0.26138	0.27787
297.68		0.26127	0.25812	0.25855
299.1		0.28778	0.27886	0.25165
300.52		0.28309	0.27864	0.27996
301.95		0.28257	0.27012	0.27254
303.37		0.28519	0.26157	0.26641
304.8		0.27282	0.2909	0.26017
306.22		0.2715	0.27495	0.25069
307.65		0.29115	0.27336	0.25528
309.07		0.29344	0.2852	0.27411
310.49		0.28187	0.27528	0.25987
311.92		0.27725	0.28311	0.25704
313.34		0.27751	0.26454	0.26014
314.77		0.28	0.28703	0.2616
316.19		0.27934	0.27864	0.24924
317.62		0.28476	0.28518	0.25517
319.04		0.28049	0.27135	0.25991
320.46		0.28789	0.28237	0.25545
321.89		0.27047	0.28881	0.27004
323.31		0.28095	0.29574	0.27333
324.74		0.30872	0.26786	0.25623
326.16		0.29293	0.26971	0.26003
327.59		0.30865	0.27946	0.2651
329.01		0.2895	0.28975	0.27287
330.43		0.27721	0.29614	0.25639
331.86		0.27888	0.28586	0.27001
333.28		0.29764	0.28257	0.26435
334.71		0.29652	0.28016	0.26611
336.13		0.30261	0.28257	0.26272
337.56		0.29449	0.2811	0.2491
338.98		0.30209	0.29324	0.26781
340.4		0.29472	0.28237	0.27162
341.83		0.29152	0.27285	0.26212
343.25		0.29001	0.27907	0.28379
344.68		0.2931	0.28573	0.28681
346.1		0.29242	0.2905	0.2834
347.53		0.29416	0.29189	0.26128
348.95		0.29749	0.27784	0.27063
350.37		0.30258	0.27464	0.2615
351.8		0.28517	0.26936	0.26545
353.22		0.30135	0.2685	0.2669
354.65		0.31094	0.28326	0.27161
356.07		0.30264	0.28668	0.26076
357.5		0.30626	0.28231	0.2656
358.92		0.30285	0.29443	0.25845
360.34		0.31304	0.28686	0.26566
361.77		0.31289	0.28667	0.26566
363.19		0.30479	0.28406	0.27363
364.62		0.29277	0.27912	0.26807
366.04		0.29939	0.29119	0.28373
367.47		0.30787	0.282	0.27102
368.89		0.31789	0.28876	0.27949
370.31		0.30702	0.3016	0.28183
371.74		0.31351	0.3035	0.26441
373.16		0.31584	0.28582	0.2741
374.59		0.28964	0.2848	0.26346
376.01		0.31425	0.28307	0.28212
377.44		0.29872	0.30307	0.27812
378.86		0.31615	0.28462	0.29106
380.28		0.31078	0.30403	0.27844
381.71		0.29638	0.30264	0.28295
383.13		0.30641	0.30042	0.26857
384.56		0.31517	0.29807	0.28222
385.98		0.30858	0.28281	0.30106
387.41		0.31985	0.28834	0.28599
388.83		0.30604	0.29873	0.28997
390.25		0.31543	0.30415	0.29251
391.68		0.32505	0.29789	0.29647
393.1		0.3183	0.32562	0.28226
394.53		0.31974	0.30032	0.28199
395.95		0.31654	0.30884	0.2895
397.38		0.32703	0.30024	0.28051
398.8		0.32839	0.30078	0.29015
400.22		0.30818	0.29266	0.29236
401.65		0.32166	0.30914	0.28303
403.07		0.31691	0.29005	0.3061
404.5		0.30333	0.29422	0.29171
405.92		0.30981	0.30979	0.29213
407.35		0.3318	0.29356	0.2835
408.77		0.31632	0.29751	0.28838
410.19		0.329	0.30341	0.29334
411.62		0.3022	0.29882	0.29216
413.04		0.33561	0.30432	0.29248
414.47		0.32471	0.31077	0.27743
415.89		0.32131	0.29773	0.28647
417.32		0.30993	0.30395	0.2841
418.74		0.32022	0.3116	0.29003
420.16		0.31956	0.31303	0.28367
421.59		0.32677	0.31727	0.30278
423.01		0.34743	0.29002	0.29926
424.44		0.32235	0.29614	0.29607
425.86		0.33189	0.29703	0.29712
427.29		0.32723	0.30369	0.2928
428.71		0.33291	0.32141	0.3074
430.13		0.34532	0.30818	0.29162
431.56		0.30434	0.33172	0.29468
432.98		0.3184	0.31501	0.28413
434.41		0.34608	0.30978	0.28333
435.83		0.33009	0.30531	0.29331
437.26		0.33981	0.31433	0.2955
438.68		0.30365	0.30397	0.29847
440.1		0.32177	0.30865	0.29247
441.53		0.33836	0.31625	0.28044
442.95		0.31189	0.30716	0.29119
444.38		0.32388	0.30294	0.2937
445.8		0.33416	0.3048	0.28942
447.23		0.33896	0.33532	0.3056
448.65		0.32862	0.30916	0.28925
450.07		0.32734	0.32213	0.28417
451.5		0.33026	0.30382	0.27396
452.92		0.34504	0.30574	0.29821
454.35		0.33637	0.32398	0.30109
455.77		0.34049	0.3062	0.29547
457.2		0.33891	0.30897	0.28666
458.62		0.35538	0.32555	0.28798
460.04		0.32497	0.29844	0.30581
461.47		0.33821	0.31575	0.30129
462.89		0.3515	0.30918	0.28044
464.32		0.33817	0.30817	0.30321
465.74		0.34395	0.30761	0.29137
467.17		0.33819	0.31168	0.29797
468.59		0.32034	0.30628	0.30667
470.01		0.34384	0.32597	0.28338
471.44		0.34121	0.303	0.29997
472.86		0.34682	0.30195	0.32521
474.29		0.33339	0.33639	0.31137
475.71		0.33151	0.32457	0.30082
477.14		0.34381	0.33038	0.30495
478.56		0.32328	0.31484	0.30294
479.98		0.34735	0.30268	0.29436
481.41		0.34993	0.31037	0.30485
482.83		0.34843	0.3213	0.30815
484.26		0.351	0.32184	0.29111
485.68		0.34466	0.31276	0.30113
487.11		0.35646	0.31609	0.29907
488.53		0.34292	0.30913	0.30964
489.95		0.34032	0.31961	0.29708
491.38		0.34113	0.33952	0.31059
492.8		0.33747	0.3304	0.29764
494.23		0.35322	0.31018	0.32489
495.65		0.3465	0.3296	0.31748
497.08		0.33951	0.30945	0.3076
498.5		0.34935	0.31921	0.30559
499.92		0.34807	0.32004	0.30188
501.35		0.33989	0.32372	0.29197
502.77		0.32658	0.32853	0.28321
504.2		0.35554	0.31912	0.30754
505.62		0.33958	0.32167	0.32136
507.05		0.33939	0.32901	0.31905
508.47		0.36244	0.33275	0.32729
509.89		0.34164	0.34041	0.317
511.32		0.34101	0.32945	0.31124
512.74		0.34353	0.32198	0.31328
514.17		0.35834	0.30781	0.30238
515.59		0.35658	0.31979	0.31238
517.02		0.35137	0.33225	0.31242
518.44		0.35228	0.3142	0.30796
519.86		0.35412	0.32992	0.32539
521.29		0.37171	0.33156	0.30715
522.71		0.36347	0.32214	0.31636
524.14		0.36351	0.31495	0.30522
525.56		0.35661	0.3155	0.29917
526.99		0.35777	0.31874	0.32542
528.41		0.37098	0.32979	0.32343
529.83		0.37294	0.34544	0.31101
531.26		0.36448	0.32485	0.29932
532.68		0.35933	0.3335	0.31276
534.11		0.34189	0.33213	0.32258
535.53		0.34493	0.32829	0.32841
536.96		0.36895	0.33888	0.3232
538.38		0.35066	0.32379	0.31799
539.8		0.34704	0.33261	0.3081
541.23		0.36128	0.32609	0.30938
542.65		0.34709	0.3221	0.31048
544.08		0.37024	0.33493	0.31532
545.5		0.35882	0.321	0.32167
546.93		0.37291	0.32289	0.30447
548.35		0.36993	0.33377	0.31958
549.77		0.37569	0.34719	0.31777
551.2		0.36253	0.32697	0.33217
552.62		0.39057	0.33126	0.32089
554.05		0.36143	0.33378	0.32076
555.47		0.36948	0.3445	0.31055
556.9		0.37311	0.32941	0.31293
558.32		0.37132	0.33295	0.3173
559.74		0.37041	0.32734	0.33145
561.17		0.36135	0.34382	0.32494
562.59		0.36767	0.34413	0.32023
564.02		0.3481	0.33777	0.32409
565.44		0.35866	0.33606	0.30606
566.87		0.36941	0.33886	0.30715
568.29		0.38011	0.34915	0.31469
569.71		0.36092	0.31874	0.33324
571.14		0.38198	0.3421	0.33363
572.56		0.36356	0.33025	0.31121
573.99		0.37518	0.34528	0.31413
575.41		0.36435	0.32896	0.31378
576.84		0.38081	0.34574	0.30055
578.26		0.38513	0.33854	0.32701
579.68		0.37423	0.32938	0.3402
581.11		0.3716	0.33167	0.32138
582.53		0.3802	0.35963	0.32262
583.96		0.38297	0.32754	0.31252
585.38		0.37473	0.33002	0.34518
586.81		0.37743	0.33201	0.33251
588.23		0.37637	0.35782	0.31932
589.65		0.37001	0.34576	0.33588
591.08		0.37564	0.35092	0.3142
592.5		0.36467	0.34917	0.32292
593.93		0.37918	0.338	0.3103
595.35		0.38601	0.34629	0.32463
596.78		0.3973	0.34393	0.33508
598.2		0.36934	0.33323	0.30899
599.62		0.37966	0.34636	0.31125
601.05		0.38288	0.33777	0.3272
602.47		0.36577	0.33096	0.32927
603.9		0.38988	0.34074	0.33829
605.32		0.37135	0.35785	0.34063
606.75		0.37668	0.35235	0.31838
608.17		0.38789	0.33992	0.34091
609.59		0.37596	0.35207	0.32438
611.02		0.3593	0.34031	0.33116
612.44		0.39922	0.34721	0.32922
613.87		0.37705	0.36033	0.32398
615.29		0.38681	0.34495	0.32737
616.72		0.40035	0.3376	0.31902
618.14		0.38608	0.34275	0.34112
619.56		0.37098	0.35277	0.31397
620.99		0.37912	0.35575	0.32797
622.41		0.40385	0.34592	0.33234
623.84		0.39016	0.34273	0.3436
625.26		0.40309	0.34773	0.33195
626.69		0.38716	0.34981	0.33785
628.11		0.40295	0.34055	0.3406
629.53		0.3786	0.35443	0.33453
630.96		0.37374	0.34947	0.34704
632.38		0.38898	0.34454	0.33111
633.81		0.38445	0.34094	0.33273
635.23		0.38182	0.3598	0.33273
636.66		0.40961	0.35257	0.33668
638.08		0.39349	0.34716	0.32928
639.5		0.40294	0.34208	0.33355
640.93		0.38601	0.3482	0.33692
642.35		0.38308	0.36761	0.34211
643.78		0.39789	0.34889	0.33775
645.2		0.39482	0.34281	0.33217
646.63		0.38497	0.34765	0.33502
648.05		0.3792	0.36122	0.32612
649.47		0.41223	0.331	0.33911
650.9		0.41072	0.34401	0.33762
652.32		0.38877	0.34863	0.35006
653.75		0.40316	0.35806	0.32976
655.17		0.40352	0.34161	0.34291
656.6		0.38847	0.34171	0.33807
658.02		0.40156	0.34651	0.34063
659.44		0.38965	0.35337	0.32269
660.87		0.3898	0.34918	0.33045
662.29		0.40827	0.34307	0.35263
663.72		0.41123	0.3464	0.34519
665.14		0.39239	0.37927	0.33676
666.57		0.39733	0.35345	0.33327
667.99		0.39488	0.34765	0.35083
669.41		0.38427	0.36591	0.32442
670.84		0.40666	0.35465	0.34143
672.26		0.39635	0.34266	0.34134
673.69		0.39509	0.35233	0.35252
675.11		0.38473	0.35384	0.33761
676.54		0.38969	0.3471	0.35018
677.96		0.41195	0.35194	0.31781
679.38		0.39745	0.35501	0.34646
680.81		0.39659	0.35901	0.33571
682.23		0.39632	0.35402	0.34741
683.66		0.41266	0.36228	0.34038
685.08		0.40702	0.36177	0.33095
686.51		0.40007	0.35688	0.3576
687.93		0.4197	0.36123	0.34988
689.35		0.41271	0.36573	0.34777
690.78		0.4029	0.36187	0.34262
692.2		0.40206	0.36299	0.34362
693.63		0.41979	0.35415	0.3486
695.05		0.39523	0.36017	0.33061
696.48		0.39351	0.36784	0.34122
697.9		0.39322	0.37644	0.34438
699.32		0.41733	0.36016	0.36389
700.75		0.39895	0.36543	0.35128
702.17		0.40534	0.3613	0.34521
703.6		0.41047	0.36115	0.35805
705.02		0.39434	0.35547	0.36131
706.45		0.41661	0.37681	0.33575
707.87		0.42476	0.35771	0.34134
709.29		0.40584	0.35568	0.35142
710.72		0.39865	0.37516	0.34463
712.14		0.40721	0.36163	0.34883
713.57		0.40323	0.36879	0.35797
714.99		0.41201	0.35381	0.36746
716.42		0.40461	0.35673	0.34393
717.84		0.40495	0.36068	0.35252
719.26		0.40169	0.37442	0.34639
720.69		0.42393	0.35697	0.34187
722.11		0.40808	0.35388	0.34554
723.54		0.39884	0.35517	0.34535
724.96		0.41163	0.36291	0.35171
726.39		0.42344	0.36823	0.34605
727.81		0.41424	0.36552	0.35736
729.23		0.42715	0.35491	0.36602
730.66		0.40891	0.38457	0.37185
732.08		0.41796	0.37651	0.37116
733.51		0.41619	0.36093	0.37261
734.93		0.42302	0.36382	0.35377
736.36		0.42031	0.36317	0.34583
737.78		0.42545	0.38954	0.36402
739.2		0.40884	0.36962	0.35437
740.63		0.42438	0.37101	0.33345
742.05		0.42721	0.36864	0.35112
743.48		0.41326	0.38285	0.35898
744.9		0.41535	0.3648	0.35505
746.33		0.40813	0.36699	0.36137
747.75		0.41601	0.3586	0.36928
749.17		0.43337	0.35426	0.36372
750.6		0.42779	0.34927	0.37394
752.02		0.4174	0.36551	0.35711
753.45		0.41326	0.38722	0.3674
754.87		0.42359	0.36787	0.37864
756.3		0.42717	0.36877	0.35759
757.72		0.41021	0.37017	0.35754
759.14		0.42347	0.37267	0.35354
760.57		0.42336	0.37814	0.35283
761.99		0.40414	0.37223	0.35765
763.42		0.45145	0.36946	0.34077
764.84		0.4042	0.3605	0.36374
766.27		0.41393	0.37466	0.3579
767.69		0.43194	0.37855	0.35699
769.11		0.42697	0.37972	0.35917
770.54		0.43347	0.38374	0.35484
771.96		0.44366	0.37702	0.3707
773.39		0.43499	0.38031	0.35677
774.81		0.42783	0.37733	0.35456
776.24		0.43631	0.37066	0.37169
777.66		0.40758	0.36685	0.35772
779.08		0.41038	0.38072	0.36855
780.51		0.41733	0.37871	0.35897
781.93		0.41596	0.39273	0.37219
783.36		0.4185	0.37153	0.37991
784.78		0.43245	0.37794	0.34352
786.21		0.42698	0.37464	0.35504
787.63		0.43268	0.39319	0.35892
789.05		0.43582	0.38869	0.34107
790.48		0.41761	0.38269	0.36419
791.9		0.42242	0.3912	0.36609
793.33		0.42508	0.37475	0.36679
794.75		0.40813	0.37466	0.36134
796.18		0.42952	0.3762	0.3703
797.6		0.44987	0.37405	0.37044
799.02		0.42368	0.38228	0.3582
800.45		0.45887	0.37942	0.36913
801.87		0.40956	0.37788	0.37581
803.3		0.43982	0.37259	0.34477
804.72		0.44089	0.37504	0.36241
806.15		0.42818	0.36176	0.36106
807.57		0.43251	0.38714	0.36814
808.99		0.42328	0.385	0.37635
810.42		0.44111	0.38992	0.36292
811.84		0.43736	0.38154	0.3663
813.27		0.43953	0.37892	0.37613
814.69		0.44638	0.37844	0.36808
816.12		0.43951	0.38799	0.35556
817.54		0.43836	0.39107	0.37567
818.96		0.43309	0.39504	0.39297
820.39		0.4478	0.38917	0.35955
821.81		0.4466	0.38091	0.37957
823.24		0.45744	0.38862	0.3659
824.66		0.43019	0.36493	0.37614
826.09		0.43226	0.39109	0.38023
827.51		0.42281	0.3883	0.3705
828.93		0.43868	0.37904	0.36525
830.36		0.41858	0.38729	0.37035
831.78		0.45149	0.36521	0.37254
833.21		0.43659	0.39488	0.37471
834.63		0.43762	0.38566	0.36834
836.06		0.45961	0.39525	0.36885
837.48		0.43792	0.38193	0.35891
838.9		0.43658	0.38965	0.39179
840.33		0.42976	0.39887	0.38051
841.75		0.44404	0.39915	0.37054
843.18		0.43752	0.39437	0.36756
844.6		0.4661	0.39529	0.36112
846.03		0.44172	0.38744	0.37136
847.45		0.41323	0.408	0.37449
848.87		0.44068	0.39127	0.35895
850.3		0.43812	0.37904	0.38201
851.72		0.42147	0.39018	0.3658
853.15		0.45745	0.38893	0.37095
854.57		0.44952	0.39769	0.38011
856		0.4546	0.38861	0.37225
857.42		0.44036	0.39477	0.39195
858.84		0.43706	0.38024	0.3729
860.27		0.44021	0.39923	0.3813
861.69		0.41453	0.39066	0.37149
863.12		0.44745	0.39649	0.3552
864.54		0.44934	0.39208	0.39182
865.97		0.44769	0.4024	0.38881
867.39		0.4252	0.40193	0.38172
868.81		0.44663	0.40226	0.3917
870.24		0.4458	0.41371	0.37116
871.66		0.43455	0.39515	0.38273
873.09		0.44374	0.40373	0.36812
874.51		0.43514	0.40717	0.36532
875.94		0.45044	0.38993	0.36836
877.36		0.45155	0.38659	0.38947
878.78		0.46386	0.39457	0.38057
880.21		0.46502	0.38952	0.3718
881.63		0.44767	0.41056	0.38227
883.06		0.44605	0.38783	0.39343
884.48		0.44542	0.39314	0.398
885.91		0.42624	0.41041	0.37937
887.33		0.45218	0.38327	0.3735
888.75		0.43799	0.39722	0.3637
890.18		0.46199	0.38257	0.38985
891.6		0.46509	0.39412	0.38868
893.03		0.43956	0.39023	0.38152
894.45		0.45947	0.38865	0.38505
895.88		0.45347	0.39158	0.37422
897.3		0.4454	0.39489	0.36592
898.72		0.47103	0.42469	0.38987
900.15		0.46231	0.39637	0.38526
901.57		0.45392	0.38899	0.38639
903		0.4464	0.41677	0.39729
904.42		0.47052	0.41546	0.37334
905.85		0.44114	0.41688	0.36586
907.27		0.44879	0.40044	0.37653
908.69		0.44972	0.39792	0.39564
910.12		0.46612	0.38175	0.38396
911.54		0.44616	0.39184	0.3858
912.97		0.45995	0.39418	0.38861
914.39		0.45107	0.39608	0.38971
915.82		0.43832	0.39441	0.38902
917.24		0.44461	0.41113	0.38773
918.66		0.45574	0.3869	0.39975
920.09		0.45497	0.39668	0.40632
921.51		0.43714	0.40031	0.3827
922.94		0.45525	0.3919	0.39263
924.36		0.4452	0.40441	0.38432
925.79		0.44353	0.37476	0.38403
927.21		0.44962	0.40402	0.38477
928.63		0.45757	0.40913	0.38444
930.06		0.46586	0.40652	0.37459
931.48		0.45571	0.3982	0.38855
932.91		0.44909	0.4065	0.39069
934.33		0.46774	0.40089	0.38281
935.76		0.46042	0.40283	0.39295
937.18		0.45654	0.39895	0.38808
938.6		0.44522	0.40692	0.38432
940.03		0.45462	0.41058	0.39008
941.45		0.46152	0.39841	0.38613
942.88		0.45995	0.39999	0.39051
944.3		0.47087	0.40327	0.39045
945.73		0.47375	0.39544	0.37648
947.15		0.45831	0.41041	0.38162
948.57		0.45572	0.40538	0.39761
950		0.4619	0.3888	0.40955
951.42		0.4597	0.40229	0.39713
952.85		0.45453	0.4065	0.38443
954.27		0.46826	0.4209	0.38669
955.7		0.46155	0.40958	0.38395
957.12		0.4487	0.39574	0.39419
958.54		0.4702	0.40762	0.4031
959.97		0.46287	0.40561	0.39321
961.39		0.47109	0.42312	0.38485
962.82		0.44974	0.40495	0.39775
964.24		0.48741	0.40054	0.40007
965.67		0.47202	0.4164	0.39697
967.09		0.48723	0.41047	0.38463
968.51		0.4847	0.39939	0.39393
969.94		0.46461	0.39899	0.40638
971.36		0.47518	0.42656	0.40889
972.79		0.47191	0.40198	0.38953
974.21		0.48131	0.395	0.38119
975.64		0.46854	0.41522	0.39323
977.06		0.47473	0.39622	0.39735
978.48		0.45718	0.40229	0.42099
979.91		0.46788	0.41521	0.39352
981.33		0.46457	0.3887	0.40212
982.76		0.47133	0.40624	0.39039
984.18		0.46792	0.40476	0.39195
985.61		0.48141	0.40935	0.38841
987.03		0.4617	0.38628	0.39355
988.45		0.45501	0.40478	0.4132
989.88		0.46799	0.4241	0.4109
991.3		0.46013	0.39944	0.38235
992.73		0.4685	0.39985	0.3916
994.15		0.47521	0.4104	0.39662
995.58		0.46747	0.41432	0.40998
997		0.48048	0.41659	0.41305
998.42		0.4693	0.41145	0.39686
999.85		0.48672	0.43788	0.39561
1001.3		0.4816	0.41699	0.38347
1002.7		0.46134	0.40625	0.39069
1004.1		0.47482	0.4212	0.38013
1005.5		0.47124	0.42217	0.39002
1007		0.48763	0.41417	0.40548
1008.4		0.48965	0.41756	0.41305
1009.8		0.46816	0.41215	0.40808
1011.2		0.48114	0.4167	0.39491
1012.7		0.4755	0.41378	0.38543
1014.1		0.48808	0.42198	0.40622
1015.5		0.46734	0.41098	0.39886
1016.9		0.48783	0.40093	0.40547
1018.4		0.5041	0.4234	0.38978
1019.8		0.47152	0.41484	0.39693
1021.2		0.46556	0.41583	0.41594
1022.6		0.48679	0.41656	0.40632
1024.1		0.46525	0.41036	0.39682
1025.5		0.47288	0.40089	0.41367
1026.9		0.48798	0.41482	0.41174
1028.3		0.48771	0.40553	0.39695
1029.8		0.47384	0.40019	0.42386
1031.2		0.45615	0.41755	0.40391
1032.6		0.51455	0.42433	0.41836
1034		0.49828	0.42517	0.41245
1035.5		0.48178	0.42075	0.39872
1036.9		0.46933	0.40913	0.4043
1038.3		0.46212	0.41169	0.39607
1039.7		0.4782	0.41188	0.40401
1041.2		0.47385	0.40551	0.41874
1042.6		0.46012	0.40974	0.41779
1044		0.49325	0.41822	0.4233
1045.4		0.48471	0.41975	0.40976
1046.8		0.47317	0.41796	0.40074
1048.3		0.49514	0.41885	0.41537
1049.7		0.46472	0.42282	0.38094
1051.1		0.48254	0.43342	0.41169
1052.5		0.4952	0.42967	0.40273
1054		0.4733	0.41442	0.40745
1055.4		0.50136	0.41951	0.38429
1056.8		0.47785	0.41937	0.4025
1058.2		0.48214	0.40098	0.39187
1059.7		0.50962	0.417	0.39184
1061.1		0.46311	0.41737	0.42575
1062.5		0.49943	0.40433	0.40159
1063.9		0.46513	0.42227	0.39826
1065.4		0.50408	0.42885	0.42549
1066.8		0.47901	0.4053	0.4049
1068.2		0.4867	0.42108	0.42338
1069.6		0.47437	0.40444	0.39988
1071.1		0.4935	0.42693	0.41647
1072.5		0.47394	0.44297	0.42811
1073.9		0.49094	0.43588	0.41114
1075.3		0.49387	0.4336	0.39515
1076.8		0.50131	0.43749	0.41858
1078.2		0.48279	0.41933	0.40913
1079.6		0.48988	0.4107	0.40666
1081		0.49456	0.42187	0.4102
1082.5		0.49567	0.4226	0.43428
1083.9		0.49243	0.42715	0.42468
1085.3		0.48239	0.43156	0.40877
1086.7		0.48711	0.41514	0.41213
1088.2		0.48897	0.44722	0.40152
1089.6		0.48815	0.4188	0.42399
1091		0.4864	0.42778	0.40601
1092.4		0.46495	0.43553	0.38849
1093.9		0.48811	0.42211	0.3969
1095.3		0.49159	0.43665	0.41581
1096.7		0.48884	0.42418	0.42597
1098.1		0.52361	0.41205	0.41493
1099.5		0.47502	0.44031	0.42004
1101		0.49532	0.42172	0.42701
1102.4		0.48304	0.42501	0.42039
1103.8		0.49196	0.43279	0.40584
1105.2		0.49005	0.43069	0.42591
1106.7		0.51192	0.43232	0.3981
1108.1		0.49714	0.4259	0.42539
1109.5		0.49442	0.4371	0.40994
1110.9		0.5137	0.43365	0.4487
1112.4		0.48914	0.42127	0.41214
1113.8		0.4871	0.42017	0.43359
1115.2		0.4844	0.42974	0.41293
1116.6		0.50887	0.43799	0.40977
1118.1		0.50249	0.43484	0.41899
1119.5		0.50455	0.4414	0.42983
1120.9		0.49657	0.41742	0.40264
1122.3		0.51458	0.43065	0.40975
1123.8		0.49044	0.43684	0.42309
1125.2		0.50535	0.427	0.41858
1126.6		0.52289	0.41259	0.43141
1128		0.50749	0.43458	0.42396
1129.5		0.50362	0.43004	0.41369
1130.9		0.50877	0.44074	0.41066
1132.3		0.49839	0.42539	0.40839
1133.7		0.51376	0.442	0.41616
1135.2		0.49589	0.45119	0.41404
1136.6		0.48083	0.44537	0.4172
1138		0.50846	0.4315	0.43394
1139.4		0.51361	0.42765	0.42402
1140.9		0.50868	0.41756	0.3981
1142.3		0.5076	0.43978	0.41459
1143.7		0.49619	0.44007	0.4239
1145.1		0.51035	0.43297	0.42706
1146.5		0.50861	0.42716	0.41233
1148		0.49798	0.42319	0.43488
1149.4		0.50812	0.45422	0.41838
1150.8		0.499	0.43123	0.4161
1152.2		0.51052	0.43182	0.42964
1153.7		0.49058	0.43671	0.41054
1155.1		0.51084	0.43087	0.42781
1156.5		0.52217	0.41968	0.43902
1157.9		0.4915	0.44206	0.43121
1159.4		0.48791	0.43826	0.41047
1160.8		0.50932	0.42977	0.42946
1162.2		0.50512	0.43105	0.41783
1163.6		0.50744	0.44088	0.42691
1165.1		0.48784	0.45248	0.445
1166.5		0.51281	0.42754	0.4169
1167.9		0.49759	0.45299	0.43498
1169.3		0.49627	0.42939	0.44065
1170.8		0.50774	0.44563	0.40673
1172.2		0.49731	0.45247	0.4314
1173.6		0.51789	0.44874	0.42774
1175		0.5209	0.43007	0.41189
1176.5		0.51547	0.43871	0.40297
1177.9		0.52549	0.44047	0.41251
1179.3		0.49466	0.43783	0.44122
1180.7		0.49503	0.44441	0.43788
1182.2		0.50214	0.42631	0.44343
1183.6		0.51637	0.45597	0.41335
1185		0.50769	0.4372	0.41853
1186.4		0.51829	0.44181	0.42996
1187.9		0.4846	0.42999	0.42729
1189.3		0.50292	0.42725	0.41679
1190.7		0.53131	0.43864	0.43115
1192.1		0.49504	0.42682	0.42413
1193.6		0.4956	0.43764	0.41668
1195		0.51449	0.44142	0.43073
1196.4		0.50411	0.44043	0.44467
1197.8		0.50213	0.44553	0.42839
1199.2		0.49065	0.44429	0.44203
1200.7		0.50613	0.44165	0.44323
1202.1		0.52105	0.44302	0.44291
1203.5		0.51056	0.44978	0.41218
1204.9		0.52279	0.43668	0.4446
1206.4		0.51617	0.43743	0.43116
1207.8		0.49368	0.43721	0.41834
1209.2		0.50048	0.44853	0.43584
1210.6		0.51416	0.44411	0.43005
1212.1		0.49801	0.4383	0.41524
1213.5		0.5177	0.43563	0.42565
1214.9		0.52092	0.43575	0.4413
1216.3		0.53659	0.44548	0.3985
1217.8		0.51893	0.44341	0.43606
1219.2		0.51849	0.43521	0.43896
1220.6		0.51028	0.46639	0.43311
1222		0.5034	0.44608	0.43752
1223.5		0.54531	0.44523	0.44678
1224.9		0.51122	0.42905	0.41757
1226.3		0.52152	0.4403	0.45347
1227.7		0.48355	0.4573	0.41611
1229.2		0.5255	0.45678	0.41534
1230.6		0.50424	0.44573	0.44564
1232		0.50533	0.44375	0.4377
1233.4		0.52654	0.44716	0.42608
1234.9		0.50705	0.43099	0.42304
1236.3		0.5081	0.4392	0.45302
1237.7		0.51263	0.46022	0.42783
1239.1		0.48695	0.44945	0.43296
1240.6		0.51806	0.44848	0.42842
1242		0.53912	0.44527	0.43907
1243.4		0.50357	0.43878	0.4339
1244.8		0.52725	0.44046	0.41121
1246.2		0.53653	0.43173	0.43984
1247.7		0.52155	0.45792	0.43935
1249.1		0.49672	0.43952	0.44515
1250.5		0.52297	0.46304	0.43984
1251.9		0.51086	0.45899	0.42461
1253.4		0.52608	0.44462	0.42161
1254.8		0.53385	0.44693	0.43192
1256.2		0.52089	0.43886	0.44728
1257.6		0.52366	0.44603	0.45454
1259.1		0.503	0.46951	0.42889
1260.5		0.51193	0.45818	0.45141
1261.9		0.53627	0.46449	0.42842
1263.3		0.5052	0.44589	0.44936
1264.8		0.54668	0.4494	0.44702
1266.2		0.51645	0.4541	0.42886
1267.6		0.52864	0.44285	0.44035
1269		0.52179	0.44447	0.44649
1270.5		0.52068	0.46544	0.42244
1271.9		0.52107	0.47057	0.42479
1273.3		0.51668	0.45084	0.43779
1274.7		0.52802	0.45138	0.46243
1276.2		0.52441	0.44027	0.43762
1277.6		0.53777	0.4551	0.44192
1279		0.52743	0.45417	0.44937
1280.4		0.51526	0.45711	0.44406
1281.9		0.52849	0.44791	0.43781
1283.3		0.53006	0.44043	0.45943
1284.7		0.5129	0.46173	0.455
1286.1		0.51378	0.46979	0.4448
1287.6		0.52571	0.47336	0.44423
1289		0.50421	0.46307	0.42805
1290.4		0.53165	0.45895	0.44622
1291.8		0.53894	0.4485	0.44999
1293.3		0.52293	0.47655	0.44922
1294.7		0.52172	0.45152	0.43436
1296.1		0.5417	0.46538	0.44886
1297.5		0.56413	0.44969	0.45434
1298.9		0.5187	0.44928	0.44374
1300.4		0.54654	0.45939	0.44133
1301.8		0.53082	0.46191	0.42478
1303.2		0.53899	0.4661	0.45118
1304.6		0.51295	0.46239	0.47455
1306.1		0.52802	0.45222	0.43791
1307.5		0.53801	0.44265	0.44253
1308.9		0.51477	0.47453	0.44739
1310.3		0.52285	0.44326	0.44761
1311.8		0.53221	0.44813	0.45158
1313.2		0.52438	0.47028	0.44343
1314.6		0.53096	0.45153	0.43918
1316		0.53806	0.46698	0.43933
1317.5		0.5418	0.46313	0.45341
1318.9		0.52027	0.45794	0.44751
1320.3		0.5342	0.47198	0.46232
1321.7		0.52812	0.46289	0.46274
1323.2		0.51957	0.43222	0.43503
1324.6		0.54092	0.45109	0.44591
1326		0.52658	0.46633	0.44493
1327.4		0.52881	0.45838	0.44057
1328.9		0.54691	0.46102	0.44691
1330.3		0.52106	0.46548	0.43933
1331.7		0.54214	0.4921	0.4397
1333.1		0.53707	0.46178	0.43975
1334.6		0.53416	0.45983	0.45165
1336		0.5199	0.47102	0.44883
1337.4		0.52702	0.46647	0.42824
1338.8		0.54009	0.46987	0.44949
1340.3		0.51988	0.47382	0.43218
1341.7		0.53966	0.46686	0.46396
1343.1		0.53532	0.46954	0.44425
1344.5		0.52312	0.46561	0.43525
1345.9		0.52445	0.47717	0.45731
1347.4		0.5343	0.47105	0.4356
1348.8		0.52913	0.47456	0.44622
1350.2		0.549	0.46175	0.45464
1351.6		0.51865	0.4679	0.45819
1353.1		0.54039	0.44469	0.45647
1354.5		0.53082	0.44684	0.44193
1355.9		0.5509	0.47518	0.45401
1357.3		0.54593	0.46719	0.44415
1358.8		0.53458	0.46986	0.47509
1360.2		0.53567	0.4505	0.4706
1361.6		0.55752	0.47483	0.46158
1363		0.54936	0.46765	0.45072
1364.5		0.55569	0.46638	0.4493
1365.9		0.52377	0.46309	0.47102
1367.3		0.53114	0.46416	0.44021
1368.7		0.55256	0.46283	0.42902
1370.2		0.52194	0.46246	0.45449
1371.6		0.52055	0.4865	0.44102
1373		0.54154	0.47732	0.46883
1374.4		0.5492	0.45509	0.45623
1375.9		0.55149	0.46908	0.46597
1377.3		0.5646	0.46898	0.43156
1378.7		0.53588	0.46753	0.46613
1380.1		0.53712	0.45513	0.45562
1381.6		0.54092	0.46071	0.47427
1383		0.53409	0.48256	0.46317
1384.4		0.54627	0.47398	0.4597
1385.8		0.54147	0.44539	0.45492
1387.3		0.54052	0.46571	0.46578
1388.7		0.55566	0.46909	0.44635
1390.1		0.55055	0.47096	0.46488
1391.5		0.54269	0.46772	0.45041
1393		0.55914	0.46229	0.46089
1394.4		0.55321	0.45873	0.45111
1395.8		0.55119	0.47678	0.45162
1397.2		0.53833	0.47655	0.45765
1398.6		0.54988	0.47684	0.45726
1400.1		0.55485	0.47536	0.46996
1401.5		0.54443	0.47151	0.44908
1402.9		0.54742	0.47133	0.45534
1404.3		0.5818	0.47078	0.45959
1405.8		0.55211	0.48548	0.46095
1407.2		0.50892	0.48465	0.44123
1408.6		0.54896	0.4812	0.43815
1410		0.5522	0.45267	0.46739
1411.5		0.53781	0.45435	0.44438
1412.9		0.56263	0.46148	0.4552
1414.3		0.53923	0.46582	0.47493
1415.7		0.55704	0.46848	0.46121
1417.2		0.53306	0.46843	0.4599
1418.6		0.55141	0.46943	0.4463
1420		0.55112	0.47887	0.48097
1421.4		0.55586	0.47572	0.47788
1422.9		0.53875	0.47414	0.45398
1424.3		0.56007	0.477	0.48622
1425.7		0.55005	0.49485	0.45876
1427.1		0.54643	0.46959	0.48915
1428.6		0.53217	0.4908	0.47983
1430		0.55809	0.46336	0.44331
1431.4		0.54899	0.46831	0.46024
1432.8		0.55173	0.47212	0.48155
1434.3		0.546	0.47636	0.4686
1435.7		0.54912	0.47622	0.47579
1437.1		0.56142	0.4748	0.48938
1438.5		0.53001	0.47105	0.45329
1440		0.56735	0.49138	0.47984
1441.4		0.53004	0.46776	0.47344
1442.8		0.56662	0.48586	0.46664
1444.2		0.55214	0.46533	0.46852
1445.6		0.54747	0.4823	0.48095
1447.1		0.53649	0.49478	0.44376
1448.5		0.56312	0.47056	0.45973
1449.9		0.52997	0.46349	0.47589
1451.3		0.56863	0.46587	0.45014
1452.8		0.55305	0.47554	0.47017
1454.2		0.54316	0.46525	0.44418
1455.6		0.55865	0.50531	0.45831
1457		0.54797	0.46674	0.45979
1458.5		0.55783	0.47699	0.47874
1459.9		0.55503	0.49212	0.46503
1461.3		0.57871	0.48401	0.45858
1462.7		0.55502	0.47315	0.46428
1464.2		0.5758	0.46452	0.47885
1465.6		0.55928	0.49622	0.45619
1467		0.5473	0.47561	0.4858
1468.4		0.55082	0.4861	0.4722
1469.9		0.55242	0.47227	0.46048
1471.3		0.58393	0.46013	0.44409
1472.7		0.5425	0.48146	0.46533
1474.1		0.5467	0.47977	0.45345
1475.6		0.55855	0.46854	0.47082
1477		0.55838	0.48543	0.46661
1478.4		0.56131	0.48058	0.47117
1479.8		0.53089	0.4858	0.4538
1481.3		0.5449	0.46602	0.47455
1482.7		0.55692	0.47934	0.46518
1484.1		0.53431	0.48736	0.4713
1485.5		0.56559	0.47729	0.4727
1487		0.57083	0.49096	0.45505
1488.4		0.56214	0.47586	0.46384
1489.8		0.55742	0.46177	0.44846
1491.2		0.54658	0.47076	0.47108
1492.7		0.56679	0.47939	0.47964
1494.1		0.5453	0.47083	0.45789
1495.5		0.56417	0.47276	0.46653
1496.9		0.55903	0.49589	0.46818
1498.3		0.54758	0.49084	0.46998
1499.8		0.54668	0.49058	0.47529
1501.2		0.54949	0.47164	0.46866
1502.6		0.55167	0.49281	0.47476
1504		0.56167	0.47791	0.46232
1505.5		0.55903	0.49048	0.48638
1506.9		0.55411	0.48018	0.4615
1508.3		0.55263	0.47628	0.46616
1509.7		0.56	0.48442	0.47715
1511.2		0.56947	0.46627	0.47406
1512.6		0.54639	0.48181	0.48881
1514		0.56887	0.46166	0.46908
1515.4		0.56241	0.50826	0.47628
1516.9		0.57168	0.49828	0.46812
1518.3		0.55047	0.46033	0.47104
1519.7		0.56655	0.48056	0.4833
1521.1		0.54244	0.50322	0.49417
1522.6		0.56197	0.48523	0.46887
1524		0.54941	0.47552	0.48071
1525.4		0.56127	0.48836	0.47657
1526.8		0.57816	0.50405	0.47926
1528.3		0.55564	0.48378	0.47734
1529.7		0.5664	0.47859	0.47201
1531.1		0.56623	0.49479	0.47081
1532.5		0.5564	0.49006	0.48019
1534		0.59216	0.47915	0.47228
1535.4		0.58848	0.48154	0.48641
1536.8		0.55715	0.46527	0.47981
1538.2		0.55882	0.48568	0.46511
1539.7		0.59075	0.48479	0.4593
1541.1		0.57238	0.48919	0.48099
1542.5		0.55251	0.4866	0.45114
1543.9		0.5792	0.49264	0.4812
1545.3		0.55325	0.48385	0.46377
1546.8		0.57936	0.48499	0.49421
1548.2		0.56068	0.47294	0.47194
1549.6		0.56756	0.46861	0.48223
1551		0.54453	0.48604	0.47911
1552.5		0.56642	0.48482	0.47325
1553.9		0.57276	0.50027	0.48143
1555.3		0.57322	0.50585	0.49277
1556.7		0.55717	0.48681	0.47333
1558.2		0.55527	0.48665	0.48663
1559.6		0.5649	0.48505	0.47411
1561		0.57386	0.46403	0.48829
1562.4		0.55909	0.48324	0.47637
1563.9		0.56546	0.48794	0.47251
1565.3		0.59041	0.48223	0.49496
1566.7		0.56085	0.49857	0.46634
1568.1		0.56565	0.5064	0.48085
1569.6		0.56831	0.48424	0.48254
1571		0.56335	0.48066	0.50746
1572.4		0.57463	0.49017	0.49406
1573.8		0.56749	0.50213	0.48061
1575.3		0.57871	0.48981	0.4792
1576.7		0.54352	0.49781	0.49014
1578.1		0.55573	0.48957	0.49517
1579.5		0.57201	0.49449	0.49265
1581		0.57537	0.48391	0.49579
1582.4		0.56361	0.46623	0.48616
1583.8		0.58881	0.49294	0.48568
1585.2		0.58737	0.50113	0.49754
1586.7		0.55573	0.50471	0.49143
1588.1		0.57552	0.49369	0.46676
1589.5		0.59186	0.49394	0.49246
1590.9		0.58422	0.4876	0.48321
1592.4		0.56836	0.4876	0.483
1593.8		0.56868	0.49784	0.47287
1595.2		0.58849	0.47592	0.49682
1596.6		0.56801	0.49784	0.49254
1598		0.57347	0.48598	0.47527
1599.5		0.57288	0.5038	0.46841
1600.9		0.58025	0.47971	0.4881
1602.3		0.59073	0.4831	0.48076
1603.7		0.55596	0.50127	0.48616
1605.2		0.56403	0.50828	0.47179
1606.6		0.5625	0.48022	0.48384
1608		0.58159	0.49625	0.49748
1609.4		0.56377	0.49165	0.46047
1610.9		0.60393	0.50191	0.50974
1612.3		0.58421	0.5025	0.47483
1613.7		0.58998	0.49068	0.47784
1615.1		0.57788	0.48561	0.48631
1616.6		0.5679	0.49271	0.50693
1618		0.58971	0.50771	0.48675
1619.4		0.59128	0.4901	0.48247
1620.8		0.57726	0.49293	0.49081
1622.3		0.57936	0.49926	0.50184
1623.7		0.58293	0.50146	0.48308
1625.1		0.58804	0.50854	0.50749
1626.5		0.55699	0.50263	0.47403
1628		0.58365	0.49854	0.50586
1629.4		0.57496	0.494	0.48142
1630.8		0.57585	0.4938	0.4894
1632.2		0.57584	0.50118	0.48906
1633.7		0.59741	0.49757	0.50537
1635.1		0.59948	0.50353	0.48358
1636.5		0.58081	0.51584	0.48182
1637.9		0.58928	0.49771	0.48875
1639.4		0.58169	0.48221	0.49146
1640.8		0.5822	0.4972	0.49494
1642.2		0.57439	0.51487	0.48485
1643.6		0.57938	0.51007	0.46562
1645		0.59225	0.48383	0.5198
1646.5		0.58716	0.49576	0.48318
1647.9		0.57808	0.50533	0.48877
1649.3		0.59266	0.47989	0.47623
1650.7		0.55317	0.51593	0.49021
1652.2		0.57153	0.49514	0.48456
1653.6		0.59862	0.51318	0.48588
1655		0.58181	0.49783	0.48922
1656.4		0.55854	0.49305	0.46823
1657.9		0.55539	0.50774	0.49457
1659.3		0.59636	0.50483	0.49959
1660.7		0.57648	0.49019	0.47972
1662.1		0.58736	0.50218	0.51619
1663.6		0.56318	0.47433	0.49301
1665		0.58804	0.5027	0.49101
1666.4		0.56888	0.51596	0.49174
1667.8		0.56375	0.49534	0.49219
1669.3		0.5957	0.50809	0.51501
1670.7		0.59653	0.52295	0.49282
1672.1		0.56259	0.50038	0.50901
1673.5		0.58785	0.50326	0.49303
1675		0.58141	0.49388	0.49531
1676.4		0.60217	0.51324	0.49794
1677.8		0.57851	0.50904	0.47824
1679.2		0.57348	0.52119	0.49113
1680.7		0.60814	0.50414	0.50713
1682.1		0.5978	0.5008	0.46895
1683.5		0.5976	0.50707	0.48508
1684.9		0.57458	0.50292	0.51167
1686.4		0.5952	0.48613	0.47361
1687.8		0.60353	0.51064	0.50766
1689.2		0.58698	0.5115	0.4968
1690.6		0.59746	0.50036	0.48296
1692.1		0.58749	0.50199	0.50042
1693.5		0.58373	0.5091	0.50381
1694.9		0.58711	0.50269	0.49147
1696.3		0.57333	0.50642	0.51235
1697.7		0.5623	0.51147	0.5105
1699.2		0.59181	0.51621	0.50796
1700.6		0.57165	0.50415	0.51342
1702		0.60739	0.50137	0.53208
1703.4		0.57349	0.50895	0.50792
1704.9		0.60224	0.51673	0.49045
1706.3		0.58577	0.50482	0.49221
1707.7		0.59685	0.53057	0.50021
1709.1		0.5993	0.51515	0.4993
1710.6		0.58373	0.51508	0.49314
1712		0.58747	0.50904	0.50081
1713.4		0.57088	0.50179	0.48969
1714.8		0.60952	0.51612	0.51864
1716.3		0.57747	0.51219	0.5095
1717.7		0.58758	0.51057	0.49165
1719.1		0.60843	0.52517	0.51228
1720.5		0.59154	0.51688	0.50145
1722		0.57821	0.49735	0.51091
1723.4		0.57678	0.50849	0.50158
1724.8		0.58241	0.49628	0.47569
1726.2		0.57341	0.51658	0.52958
1727.7		0.62286	0.51325	0.49799
1729.1		0.60489	0.52679	0.47014
1730.5		0.5773	0.4857	0.5099
1731.9		0.59311	0.49774	0.48248
1733.4		0.58804	0.5171	0.50604
1734.8		0.59733	0.5093	0.48186
1736.2		0.60719	0.52521	0.50759
1737.6		0.59724	0.52329	0.48988
1739.1		0.61104	0.49979	0.50844
1740.5		0.59836	0.51669	0.49528
1741.9		0.60231	0.52154	0.50262
1743.3		0.58766	0.53194	0.49339
1744.7		0.59287	0.49987	0.5229
1746.2		0.60032	0.53202	0.50485
1747.6		0.58963	0.50694	0.50428
1749		0.60371	0.50291	0.50284
1750.4		0.62401	0.51423	0.49227
1751.9		0.58561	0.5136	0.51545
1753.3		0.58153	0.51335	0.49884
1754.7		0.58902	0.50916	0.50177
1756.1		0.58921	0.51499	0.51965
1757.6		0.6188	0.52188	0.52478
1759		0.59529	0.51543	0.49933
1760.4		0.60041	0.5248	0.52337
1761.8		0.592	0.51529	0.47056
1763.3		0.58573	0.5184	0.5136
1764.7		0.5738	0.50887	0.50158
1766.1		0.59437	0.51005	0.53076
1767.5		0.57726	0.52085	0.49802
1769		0.58751	0.49877	0.48975
1770.4		0.60184	0.5228	0.52373
1771.8		0.61542	0.51832	0.49467
1773.2		0.5801	0.50268	0.49317
1774.7		0.60321	0.51765	0.51021
1776.1		0.59422	0.51373	0.5007
1777.5		0.58775	0.50846	0.50726
1778.9		0.6058	0.51883	0.49324
1780.4		0.58825	0.51585	0.49728
1781.8		0.60091	0.5062	0.50225
1783.2		0.6061	0.52406	0.49429
1784.6		0.60669	0.51233	0.50012
1786.1		0.57697	0.51371	0.4921
1787.5		0.58525	0.52107	0.50002
1788.9		0.60361	0.51188	0.50417
1790.3		0.59493	0.52951	0.53393
1791.8		0.60119	0.52311	0.51105
1793.2		0.59161	0.52527	0.53449
1794.6		0.60744	0.51942	0.48766
1796		0.61723	0.52268	0.52135
1797.4		0.60134	0.52431	0.50032
1798.9		0.59708	0.50002	0.50348
1800.3		0.59399	0.49328	0.5124
1801.7		0.61587	0.51272	0.53015
1803.1		0.60602	0.51519	0.51794
1804.6		0.61304	0.51658	0.52576
1806		0.59625	0.50436	0.51506
1807.4		0.60944	0.53842	0.52602
1808.8		0.5833	0.5091	0.52162
1810.3		0.61566	0.51557	0.5145
1811.7		0.61542	0.52042	0.50611
1813.1		0.59909	0.5147	0.51389
1814.5		0.60031	0.52853	0.5067
1816		0.58528	0.53637	0.5005
1817.4		0.60629	0.52038	0.51352
1818.8		0.58781	0.52942	0.50143
1820.2		0.62021	0.52856	0.50837
1821.7		0.59785	0.5069	0.53123
1823.1		0.61077	0.50632	0.50855
1824.5		0.61711	0.52395	0.51267
1825.9		0.6002	0.52044	0.51973
1827.4		0.62663	0.51735	0.51926
1828.8		0.6186	0.5141	0.49912
1830.2		0.59995	0.5102	0.51401
1831.6		0.61074	0.52001	0.50018
1833.1		0.59374	0.52171	0.50203
1834.5		0.63029	0.52	0.50634
1835.9		0.59572	0.50064	0.51739
1837.3		0.60453	0.50641	0.52472
1838.8		0.59391	0.52396	0.50858
1840.2		0.59327	0.52965	0.52273
1841.6		0.59223	0.49675	0.52453
1843		0.60478	0.5241	0.50465
1844.4		0.63531	0.5087	0.52762
1845.9		0.60623	0.52686	0.53227
1847.3		0.60934	0.50006	0.50531
1848.7		0.60357	0.53102	0.5014
1850.1		0.59128	0.50835	0.50644
1851.6		0.59858	0.51874	0.49986
1853		0.60609	0.498	0.51559
1854.4		0.59783	0.53288	0.53241
1855.8		0.59907	0.51121	0.49379
1857.3		0.61599	0.53149	0.52469
1858.7		0.61191	0.52592	0.53049
1860.1		0.61926	0.5028	0.53061
1861.5		0.59679	0.5032	0.50907
1863		0.5859	0.50908	0.5192
1864.4		0.59556	0.52695	0.51198
1865.8		0.63884	0.54808	0.50681
1867.2		0.60078	0.52681	0.47651
1868.7		0.6083	0.52545	0.52232
1870.1		0.60015	0.5241	0.50494
1871.5		0.6182	0.50903	0.50473
1872.9		0.61525	0.50201	0.50639
1874.4		0.61658	0.53932	0.49781
1875.8		0.59122	0.52638	0.53083
1877.2		0.63043	0.52585	0.51735
1878.6		0.6163	0.53512	0.518
1880.1		0.6004	0.53034	0.50721
1881.5		0.60624	0.52512	0.52123
1882.9		0.62699	0.52445	0.51953
1884.3		0.63924	0.51565	0.53048
1885.8		0.63601	0.52081	0.51849
1887.2		0.62655	0.51104	0.49931
1888.6		0.62833	0.52572	0.52582
1890		0.61338	0.53468	0.50734
1891.5		0.61806	0.50256	0.54439
1892.9		0.61782	0.5173	0.50284
1894.3		0.61241	0.53023	0.53272
1895.7		0.59977	0.53384	0.51745
1897.1		0.60063	0.51548	0.53524
1898.6		0.59849	0.53393	0.53423
1900		0.59948	0.52126	0.52153
1901.4		0.64094	0.5412	0.52212
1902.8		0.62386	0.52129	0.51547
1904.3		0.61829	0.54119	0.52962
1905.7		0.61177	0.51494	0.52835
1907.1		0.61661	0.53008	0.5231
1908.5		0.62641	0.53415	0.49599
1910		0.60867	0.52416	0.52268
1911.4		0.60257	0.53672	0.50317
1912.8		0.6159	0.50977	0.53152
1914.2		0.63678	0.51607	0.50982
1915.7		0.60315	0.51505	0.50805
1917.1		0.61323	0.51773	0.51147
1918.5		0.62506	0.53045	0.5069
1919.9		0.61369	0.53457	0.49289
1921.4		0.61029	0.52687	0.53361
1922.8		0.60807	0.5395	0.53508
1924.2		0.60958	0.54559	0.52737
1925.6		0.60144	0.53208	0.50988
1927.1		0.61195	0.53296	0.53099
1928.5		0.61369	0.52374	0.52124
1929.9		0.61027	0.53432	0.50975
1931.3		0.62354	0.54169	0.54554
1932.8		0.61486	0.54993	0.51796
1934.2		0.63141	0.52948	0.50429
1935.6		0.61003	0.53029	0.51296
1937		0.61454	0.52901	0.53335
1938.5		0.60449	0.55908	0.51601
1939.9		0.61493	0.53151	0.52675
1941.3		0.60715	0.53155	0.53152
1942.7		0.61846	0.53174	0.5277
1944.1		0.61458	0.53176	0.52134
1945.6		0.61823	0.52277	0.53897
1947		0.61976	0.52016	0.52057
1948.4		0.62339	0.56182	0.519
1949.8		0.63139	0.53286	0.53228
1951.3		0.62801	0.52428	0.50961
1952.7		0.6087	0.55026	0.52664
1954.1		0.61319	0.5484	0.50423
1955.5		0.59767	0.54842	0.54464
1957		0.61268	0.534	0.53209
1958.4		0.61858	0.53062	0.50857
1959.8		0.61208	0.5156	0.54069
1961.2		0.61553	0.55477	0.52323
1962.7		0.62504	0.53025	0.52333
1964.1		0.62062	0.54378	0.51296
1965.5		0.62004	0.54006	0.52488
1966.9		0.6323	0.53998	0.53036
1968.4		0.59781	0.52725	0.5072
1969.8		0.63224	0.5254	0.51637
1971.2		0.6179	0.54554	0.54325
1972.6		0.63502	0.55665	0.52997
1974.1		0.61695	0.52532	0.51929
1975.5		0.62862	0.5424	0.51524
1976.9		0.61718	0.53031	0.51978
1978.3		0.63276	0.5224	0.54111
1979.8		0.62783	0.53261	0.51424
1981.2		0.61235	0.53778	0.51033
1982.6		0.6217	0.53825	0.54348
1984		0.62553	0.51575	0.5302
1985.5		0.64214	0.54009	0.52439
1986.9		0.62977	0.53947	0.51204
1988.3		0.63549	0.52905	0.54097
1989.7		0.61507	0.52637	0.53483
1991.2		0.62004	0.52582	0.53488
1992.6		0.60711	0.53766	0.54224
1994		0.61314	0.56025	0.54831
1995.4		0.621	0.52814	0.55748
1996.8		0.62646	0.54308	0.53396
1998.3		0.62161	0.53251	0.53756
1999.7		0.66576	0.54082	0.53761
2001.1		0.62331	0.53437	0.50743
2002.5		0.60864	0.53057	0.52248
2004		0.64825	0.53527	0.5277
2005.4		0.62069	0.53851	0.53601
2006.8		0.62845	0.54563	0.51857
2008.2		0.63127	0.52889	0.53913
2009.7		0.61724	0.52867	0.53813
2011.1		0.60801	0.5537	0.54096
2012.5		0.63522	0.52975	0.53345
2013.9		0.62255	0.54314	0.53026
2015.4		0.62971	0.5363	0.52279
2016.8		0.6156	0.5198	0.54918
2018.2		0.6199	0.55535	0.53733
2019.6		0.63769	0.56632	0.5294
2021.1		0.64191	0.54573	0.53991
2022.5		0.60381	0.54784	0.51871
2023.9		0.60767	0.5491	0.54516
2025.3		0.60413	0.53637	0.51951
2026.8		0.61401	0.54989	0.52217
2028.2		0.63609	0.54099	0.53256
2029.6		0.61864	0.54745	0.5348
2031		0.62129	0.55546	0.55087
2032.5		0.641	0.55593	0.5381
2033.9		0.64548	0.54497	0.52847
2035.3		0.60713	0.54372	0.55265
2036.7		0.62796	0.52179	0.52988
2038.2		0.64117	0.51978	0.53517
2039.6		0.63834	0.5598	0.52485
2041		0.61121	0.55167	0.54885
2042.4		0.6399	0.53827	0.51524
2043.8		0.62223	0.53237	0.54102
2045.3		0.6528	0.53227	0.52189
2046.7		0.62399	0.55266	0.54267
2048.1		0.63876	0.54943	0.55455
2049.5		0.61983	0.54479	0.533
2051		0.64983	0.54196	0.52557
2052.4		0.62244	0.53716	0.5419
2053.8		0.6086	0.54545	0.52912
2055.2		0.63516	0.557	0.56371
2056.7		0.65947	0.55916	0.54391
2058.1		0.62393	0.53925	0.51324
2059.5		0.63256	0.52713	0.54052
2060.9		0.61392	0.54371	0.54461
2062.4		0.61928	0.54897	0.54362
2063.8		0.63752	0.55953	0.55128
2065.2		0.65078	0.54082	0.54445
2066.6		0.63435	0.53753	0.52661
2068.1		0.64777	0.55049	0.53142
2069.5		0.61516	0.54294	0.52633
2070.9		0.61176	0.5484	0.54541
2072.3		0.61701	0.54493	0.54643
2073.8		0.63414	0.53306	0.52085
2075.2		0.63726	0.5581	0.53169
2076.6		0.63632	0.53649	0.55528
2078		0.61619	0.55114	0.51736
2079.5		0.6453	0.55876	0.55126
2080.9		0.62872	0.54401	0.53428
2082.3		0.61091	0.5212	0.54284
2083.7		0.62863	0.538	0.52871
2085.2		0.62397	0.5587	0.53447
2086.6		0.6154	0.53229	0.53628
2088		0.63416	0.53801	0.54308
2089.4		0.61914	0.54575	0.5439
2090.9		0.61241	0.54538	0.54778
2092.3		0.6425	0.55636	0.54401
2093.7		0.63315	0.53147	0.55595
2095.1		0.64164	0.55436	0.53297
2096.5		0.64073	0.53586	0.54443
2098		0.63664	0.56539	0.52572
2099.4		0.6413	0.54809	0.53859
2100.8		0.63901	0.56085	0.53509
2102.2		0.62746	0.53472	0.5339
2103.7		0.61889	0.55848	0.53575
2105.1		0.62669	0.55518	0.53804
2106.5		0.6328	0.54503	0.54688
2107.9		0.63861	0.54348	0.55218
2109.4		0.63059	0.51594	0.55582
2110.8		0.60615	0.5413	0.55532
2112.2		0.64435	0.5559	0.55171
2113.6		0.64376	0.55311	0.55402
2115.1		0.62349	0.5476	0.54537
2116.5		0.64048	0.549	0.52984
2117.9		0.64753	0.55801	0.5492
2119.3		0.63129	0.54964	0.55037
2120.8		0.62634	0.5611	0.5416
2122.2		0.62563	0.52487	0.56281
2123.6		0.6223	0.53798	0.55711
2125		0.63694	0.54079	0.55651
2126.5		0.63677	0.52523	0.54289
2127.9		0.6315	0.55055	0.54562
2129.3		0.6033	0.55895	0.53258
2130.7		0.63638	0.54442	0.57382
2132.2		0.63937	0.56818	0.54482
2133.6		0.64423	0.52863	0.55381
2135		0.63185	0.5487	0.55129
2136.4		0.63315	0.56405	0.53289
2137.9		0.63547	0.56131	0.5378
2139.3		0.64629	0.54911	0.5526
2140.7		0.65748	0.56337	0.5521
2142.1		0.63828	0.56733	0.52426
2143.5		0.63803	0.54938	0.54314
2145		0.65309	0.55608	0.56796
2146.4		0.63531	0.55928	0.5356
2147.8		0.67201	0.55948	0.55902
2149.2		0.63437	0.56743	0.5757
2150.7		0.64479	0.5396	0.5561
2152.1		0.64622	0.57301	0.56279
2153.5		0.64598	0.5584	0.55784
2154.9		0.6596	0.54652	0.54775
2156.4		0.62943	0.56706	0.52984
2157.8		0.63461	0.54222	0.54417
2159.2		0.63478	0.55293	0.53418
2160.6		0.64019	0.52753	0.56127
2162.1		0.65482	0.55245	0.53083
2163.5		0.64209	0.53829	0.54296
2164.9		0.62523	0.56464	0.54606
2166.3		0.63453	0.55899	0.52914
2167.8		0.65066	0.53873	0.53856
2169.2		0.65249	0.55238	0.56523
2170.6		0.63625	0.56772	0.56026
2172		0.63037	0.54914	0.52667
2173.5		0.62731	0.54934	0.57636
2174.9		0.62821	0.57012	0.55008
2176.3		0.65054	0.54759	0.53196
2177.7		0.65163	0.56006	0.56482
2179.2		0.65916	0.55313	0.53722
2180.6		0.63382	0.54997	0.55054
2182		0.63348	0.54865	0.54276
2183.4		0.64387	0.54057	0.5571
2184.9		0.65126	0.53939	0.56475
2186.3		0.66774	0.53403	0.53563
2187.7		0.63087	0.54758	0.55185
2189.1		0.6531	0.54303	0.55649
2190.6		0.6419	0.58018	0.5484
2192		0.62714	0.57206	0.55535
2193.4		0.65145	0.54922	0.55314
2194.8		0.66678	0.55624	0.55088
2196.2		0.66327	0.55588	0.54477
2197.7		0.65088	0.57456	0.54435
2199.1		0.63655	0.52547	0.51926
2200.5		0.65394	0.57051	0.54136
2201.9		0.64964	0.54839	0.54998
2203.4		0.64988	0.55804	0.56308
2204.8		0.64632	0.54605	0.55884
2206.2		0.64672	0.55614	0.54783
2207.6		0.65155	0.55078	0.55352
2209.1		0.66311	0.57275	0.56386
2210.5		0.64571	0.55619	0.55305
2211.9		0.648	0.56238	0.55724
2213.3		0.62381	0.56976	0.54254
2214.8		0.65915	0.54226	0.56192
2216.2		0.65196	0.55069	0.5642
2217.6		0.63656	0.56459	0.57418
2219		0.64142	0.54523	0.54698
2220.5		0.65144	0.57561	0.5619
2221.9		0.62879	0.54028	0.56028
2223.3		0.66062	0.55999	0.57795
2224.7		0.6464	0.55068	0.56017
2226.2		0.62715	0.55042	0.56303
2227.6		0.65003	0.54744	0.55176
2229		0.6471	0.54792	0.55502
2230.4		0.64821	0.55654	0.55328
2231.9		0.65976	0.54499	0.55949
2233.3		0.66217	0.55161	0.55739
2234.7		0.65549	0.55437	0.55681
2236.1		0.66168	0.55732	0.58306
2237.6		0.62892	0.54576	0.56361
2239		0.64993	0.55643	0.55475
2240.4		0.65794	0.55279	0.55445
2241.8		0.62962	0.55905	0.56464
2243.2		0.64854	0.55533	0.55725
2244.7		0.62912	0.55679	0.55833
2246.1		0.62556	0.52796	0.56017
2247.5		0.66468	0.55269	0.53496
2248.9		0.65957	0.55283	0.54704
2250.4		0.65788	0.58146	0.55333
2251.8		0.68314	0.5611	0.53487
2253.2		0.65174	0.5775	0.5673
2254.6		0.62155	0.56493	0.56214
2256.1		0.64743	0.55547	0.5739
2257.5		0.64597	0.57104	0.54735
2258.9		0.65302	0.57251	0.57947
2260.3		0.63995	0.55172	0.55827
2261.8		0.65858	0.55864	0.55733
2263.2		0.65103	0.55966	0.56089
2264.6		0.62423	0.57298	0.5501
2266		0.65052	0.56465	0.54698
2267.5		0.64559	0.55733	0.56479
2268.9		0.65071	0.56763	0.55216
2270.3		0.6576	0.55747	0.55218
2271.7		0.63914	0.57086	0.55917
2273.2		0.65674	0.57414	0.54964
2274.6		0.65486	0.55165	0.5624
2276		0.64495	0.57855	0.55671
2277.4		0.61424	0.5729	0.53784
2278.9		0.6762	0.58643	0.56137
2280.3		0.66709	0.55477	0.56115
2281.7		0.64556	0.54778	0.58479
2283.1		0.64325	0.54842	0.5757
2284.6		0.65334	0.57623	0.58061
2286		0.634	0.56051	0.57519
2287.4		0.64451	0.55915	0.57703
2288.8		0.65444	0.55643	0.562
2290.2		0.6441	0.57129	0.57239
2291.7		0.64874	0.54107	0.57888
2293.1		0.66664	0.57755	0.57083
2294.5		0.66546	0.55747	0.57205
2295.9		0.65635	0.56773	0.56939
2297.4		0.64269	0.55534	0.54423
2298.8		0.64885	0.57303	0.56754
2300.2		0.66834	0.55458	0.54815
2301.6		0.65297	0.58481	0.56407
2303.1		0.67428	0.5776	0.5557
2304.5		0.66411	0.58278	0.58425
2305.9		0.65346	0.58467	0.56637
2307.3		0.65245	0.57081	0.55514
2308.8		0.68114	0.56348	0.5502
2310.2		0.63679	0.55908	0.58601
2311.6		0.62696	0.55659	0.54828
2313		0.64418	0.5718	0.56525
2314.5		0.66564	0.57717	0.55695
2315.9		0.65387	0.56819	0.57486
2317.3		0.64555	0.54941	0.57621
2318.7		0.67131	0.55529	0.58941
2320.2		0.65032	0.55375	0.56528
2321.6		0.66514	0.572	0.57573
2323		0.64974	0.56152	0.57075
2324.4		0.64901	0.56834	0.5743
2325.9		0.66695	0.57523	0.55638
2327.3		0.6757	0.54419	0.56422
2328.7		0.64501	0.57901	0.57462
2330.1		0.64781	0.56946	0.57951
2331.6		0.65303	0.57448	0.58951
2333		0.65115	0.55063	0.55585
2334.4		0.6734	0.56131	0.56808
2335.8		0.67882	0.561	0.56314
2337.3		0.68683	0.56235	0.55935
2338.7		0.65811	0.57364	0.58294
2340.1		0.67479	0.54463	0.57218
2341.5		0.67335	0.5731	0.56656
2342.9		0.64793	0.57203	0.5747
2344.4		0.66007	0.57956	0.5599
2345.8		0.65784	0.56797	0.54819
2347.2		0.65158	0.56835	0.57152
2348.6		0.63787	0.58034	0.57916
2350.1		0.65283	0.57776	0.57263
2351.5		0.65925	0.57376	0.5827
2352.9		0.64083	0.57266	0.55824
2354.3		0.64971	0.5367	0.54903
2355.8		0.67076	0.5798	0.57102
2357.2		0.65854	0.60288	0.59005
2358.6		0.65696	0.57044	0.56884
2360		0.66991	0.56438	0.57276
2361.5		0.68678	0.57274	0.56042
2362.9		0.64014	0.55555	0.56463
2364.3		0.66234	0.57224	0.58181
2365.7		0.64395	0.5634	0.55805
2367.2		0.66512	0.57247	0.57524
2368.6		0.65259	0.57183	0.54264
2370		0.65777	0.56702	0.55438
2371.4		0.66528	0.56453	0.58752
2372.9		0.68945	0.57608	0.56187
2374.3		0.65549	0.56608	0.56289
2375.7		0.67004	0.56744	0.5571
2377.1		0.65298	0.5705	0.56765
2378.6		0.65402	0.56491	0.57758
2380		0.67087	0.57143	0.57645
2381.4		0.67189	0.56229	0.55782
2382.8		0.67074	0.57578	0.56846
2384.3		0.66858	0.58156	0.58525
2385.7		0.67868	0.56836	0.57975
2387.1		0.64882	0.54607	0.55891
2388.5		0.67194	0.58234	0.5738
2389.9		0.65915	0.56739	0.57829
2391.4		0.68294	0.58119	0.55575
2392.8		0.66934	0.55895	0.57103
2394.2		0.67008	0.58151	0.57592
2395.6		0.66505	0.56198	0.57887
2397.1		0.66272	0.56479	0.55488
2398.5		0.66709	0.59507	0.56044
2399.9		0.65596	0.59112	0.59648
2401.3		0.69347	0.56286	0.55543
2402.8		0.65352	0.58653	0.55987
2404.2		0.65763	0.57594	0.58276
2405.6		0.65186	0.56426	0.56216
2407		0.67583	0.56014	0.58714
2408.5		0.67976	0.55951	0.57264
2409.9		0.66253	0.58764	0.57463
2411.3		0.66728	0.57596	0.56295
2412.7		0.63979	0.56034	0.55764
2414.2		0.65221	0.55889	0.56597
2415.6		0.67201	0.56906	0.57616
2417		0.65073	0.56944	0.58511
2418.4		0.67778	0.56624	0.57247
2419.9		0.6737	0.55789	0.57371
2421.3		0.68974	0.55448	0.58228
2422.7		0.67207	0.58151	0.56939
2424.1		0.65125	0.58569	0.5867
2425.6		0.66011	0.58473	0.56763
2427		0.68184	0.59131	0.5898
2428.4		0.67252	0.59594	0.58585
2429.8		0.65449	0.57033	0.58123
2431.3		0.65726	0.57203	0.58571
2432.7		0.6646	0.56039	0.60002
2434.1		0.65381	0.57048	0.57123
2435.5		0.6786	0.57963	0.58029
2437		0.69001	0.58273	0.57279
2438.4		0.6713	0.56382	0.58966
2439.8		0.6679	0.58104	0.59749
2441.2		0.68749	0.56427	0.60735
2442.6		0.67164	0.58214	0.58872
2444.1		0.66079	0.57528	0.58897
2445.5		0.67695	0.58998	0.56583
2446.9		0.69517	0.57049	0.56928
2448.3		0.68235	0.58259	0.56526
2449.8		0.68001	0.57048	0.57624
2451.2		0.67827	0.58576	0.57784
2452.6		0.67109	0.58383	0.58169
2454		0.66257	0.56307	0.57433
2455.5		0.6594	0.57394	0.57706
2456.9		0.67411	0.57883	0.56531
2458.3		0.66119	0.57618	0.57035
2459.7		0.67126	0.57777	0.59165
2461.2		0.67224	0.58056	0.57371
2462.6		0.66093	0.58302	0.5797
2464		0.67376	0.57958	0.57478
2465.4		0.66005	0.56968	0.5768
2466.9		0.66814	0.59173	0.58029
2468.3		0.67399	0.59051	0.56901
2469.7		0.67618	0.55831	0.57624
2471.1		0.6751	0.59689	0.58679
2472.6		0.68436	0.59895	0.58862
2474		0.67893	0.59748	0.58503
2475.4		0.66495	0.58046	0.58777
2476.8		0.65829	0.57991	0.56432
2478.3		0.69158	0.57187	0.57594
2479.7		0.68248	0.59516	0.58509
2481.1		0.69608	0.61047	0.57246
2482.5		0.6873	0.59141	0.58335
2484		0.66169	0.57262	0.58937
2485.4		0.6716	0.60476	0.59761
2486.8		0.68406	0.60311	0.58561
2488.2		0.70725	0.57458	0.5703
2489.6		0.66281	0.55334	0.5919
2491.1		0.65034	0.6033	0.57585
2492.5		0.67232	0.58883	0.57897
2493.9		0.65087	0.58875	0.55471
2495.3		0.66654	0.58265	0.58108
2496.8		0.65444	0.56746	0.61111
2498.2		0.64202	0.5764	0.58547
2499.6		0.65986	0.59938	0.58034
2501		0.65389	0.57631	0.56852
2502.5		0.67212	0.5704	0.58943
2503.9		0.66567	0.55049	0.57888
2505.3		0.67888	0.58569	0.57679
2506.7		0.68695	0.59716	0.58727
2508.2		0.67875	0.57731	0.57178
2509.6		0.6834	0.58841	0.57023
2511		0.6663	0.58179	0.57919
2512.4		0.68947	0.59122	0.5713
2513.9		0.66284	0.58156	0.5981
2515.3		0.69228	0.57211	0.59194
2516.7		0.68335	0.6053	0.58358
2518.1		0.65577	0.59529	0.58518
2519.6		0.6573	0.57751	0.57207
2521		0.6381	0.5826	0.59715
2522.4		0.66951	0.62615	0.58283
2523.8		0.67571	0.59159	0.58193
2525.3		0.67597	0.57689	0.58392
2526.7		0.70485	0.57857	0.59159
2528.1		0.68314	0.59025	0.57903
2529.5		0.66979	0.61078	0.589
2531		0.68463	0.59342	0.59491
2532.4		0.68543	0.57855	0.57698
2533.8		0.69697	0.59183	0.57952
2535.2		0.65887	0.59701	0.57206
2536.7		0.67755	0.58698	0.5798
2538.1		0.6893	0.57714	0.60138
2539.5		0.69842	0.58842	0.58153
2540.9		0.69218	0.59422	0.57344
2542.3		0.68566	0.57731	0.56753
2543.8		0.69799	0.59066	0.57336
2545.2		0.68969	0.58086	0.58044
2546.6		0.68217	0.56336	0.60146
2548		0.65992	0.59593	0.57606
2549.5		0.68761	0.5895	0.59319
2550.9		0.67546	0.57708	0.5802
2552.3		0.65315	0.5856	0.57995
2553.7		0.67673	0.59975	0.584
2555.2		0.69454	0.59404	0.59265
2556.6		0.68413	0.57394	0.56488
2558		0.67266	0.59169	0.57632
2559.4		0.69003	0.59156	0.58644
2560.9		0.69773	0.57713	0.59633
2562.3		0.68827	0.60475	0.58268
2563.7		0.66294	0.59613	0.55649
2565.1		0.65973	0.59118	0.60413
2566.6		0.66666	0.59502	0.58905
2568		0.68942	0.60135	0.57968
2569.4		0.68091	0.59154	0.59023
2570.8		0.66986	0.58247	0.57322
2572.3		0.63979	0.59497	0.60322
2573.7		0.67052	0.59453	0.57883
2575.1		0.69486	0.58043	0.58204
2576.5		0.68509	0.57492	0.59142
2578		0.68256	0.58652	0.6008
2579.4		0.68501	0.58343	0.60032
2580.8		0.68443	0.58158	0.58467
2582.2		0.67532	0.58242	0.62649
2583.7		0.66525	0.60646	0.59511
2585.1		0.68118	0.59417	0.58421
2586.5		0.69591	0.57933	0.61301
2587.9		0.67927	0.59598	0.57882
2589.3		0.70135	0.57833	0.61204
2590.8		0.69211	0.5917	0.59127
2592.2		0.66857	0.58264	0.56569
2593.6		0.68121	0.5926	0.592
2595		0.66536	0.58975	0.59356
2596.5		0.68547	0.58403	0.60483
2597.9		0.68955	0.59188	0.60355
2599.3		0.68523	0.59185	0.60362
2600.7		0.66949	0.58852	0.60967
2602.2		0.6673	0.57689	0.59933
2603.6		0.69412	0.58311	0.58742
2605		0.67071	0.59049	0.59152
2606.4		0.70658	0.59853	0.59183
2607.9		0.67501	0.579	0.59462
2609.3		0.67004	0.58059	0.57267
2610.7		0.66937	0.60365	0.60415
2612.1		0.69375	0.56067	0.57161
2613.6		0.69394	0.58531	0.59468
2615		0.68937	0.60543	0.61087
2616.4		0.71043	0.59688	0.60408
2617.8		0.69471	0.61125	0.57051
2619.3		0.69158	0.58609	0.61136
2620.7		0.70235	0.60479	0.59329
2622.1		0.70409	0.57399	0.58813
2623.5		0.67496	0.61152	0.59686
2625		0.67854	0.61316	0.61844
2626.4		0.67857	0.60224	0.5856
2627.8		0.70083	0.59684	0.58046
2629.2		0.67753	0.59922	0.59914
2630.7		0.66414	0.59426	0.59631
2632.1		0.68631	0.58831	0.59198
2633.5		0.6781	0.57197	0.60014
2634.9		0.68747	0.57379	0.58739
2636.4		0.67166	0.58941	0.58466
2637.8		0.68967	0.58789	0.5918
2639.2		0.70038	0.60929	0.62682
2640.6		0.67392	0.60087	0.58385
2642		0.71266	0.60106	0.5834
2643.5		0.67356	0.62248	0.58296
2644.9		0.67405	0.60836	0.59399
2646.3		0.677	0.59696	0.59165
2647.7		0.68425	0.59461	0.57021
2649.2		0.68804	0.59033	0.6084
2650.6		0.67905	0.61026	0.6005
2652		0.66888	0.59684	0.58675
2653.4		0.67064	0.58061	0.61287
2654.9		0.68655	0.59586	0.58122
2656.3		0.6911	0.57625	0.60113
2657.7		0.68269	0.59832	0.61822
2659.1		0.67046	0.58612	0.58924
2660.6		0.68126	0.58473	0.60386
2662		0.67698	0.58037	0.61184
2663.4		0.6979	0.58971	0.59552
2664.8		0.68242	0.60226	0.58959
2666.3		0.68041	0.60174	0.59622
2667.7		0.6831	0.62847	0.58146
2669.1		0.68056	0.59203	0.59929
2670.5		0.69626	0.60412	0.60446
2672		0.67738	0.58329	0.6179
2673.4		0.70185	0.60847	0.61646
2674.8		0.71365	0.58636	0.56997
2676.2		0.66982	0.622	0.59651
2677.7		0.66097	0.60687	0.6032
2679.1		0.6806	0.60565	0.61777
2680.5		0.6778	0.59518	0.58015
2681.9		0.68802	0.5995	0.60524
2683.4		0.66911	0.58702	0.61088
2684.8		0.69614	0.60656	0.60885
2686.2		0.68692	0.59899	0.61394
2687.6		0.69248	0.61183	0.61589
2689		0.70205	0.59847	0.57948
2690.5		0.65467	0.59593	0.58653
2691.9		0.6962	0.6055	0.59894
2693.3		0.69469	0.60786	0.60604
2694.7		0.66801	0.60332	0.59715
2696.2		0.70017	0.57408	0.60289
2697.6		0.69778	0.61538	0.59841
2699		0.69969	0.60936	0.61235
2700.4		0.68088	0.5988	0.59256
2701.9		0.66098	0.59502	0.60714
2703.3		0.69755	0.60975	0.5894
2704.7		0.66809	0.58954	0.60359
2706.1		0.69403	0.59576	0.59266
2707.6		0.67573	0.6099	0.59102
2709		0.70963	0.57743	0.5987
2710.4		0.68878	0.59693	0.60537
2711.8		0.68729	0.59308	0.5803
2713.3		0.68587	0.57465	0.61161
2714.7		0.70379	0.61339	0.60787
2716.1		0.68422	0.60302	0.61862
2717.5		0.65928	0.59862	0.59024
2719		0.69888	0.59938	0.59657
2720.4		0.70931	0.6187	0.61033
2721.8		0.68552	0.61771	0.59478
2723.2		0.71615	0.60917	0.59116
2724.7		0.69871	0.59237	0.6154
2726.1		0.69851	0.58039	0.57804
2727.5		0.69958	0.58501	0.60314
2728.9		0.70016	0.61063	0.60103
2730.4		0.68056	0.60409	0.59825
2731.8		0.67562	0.59836	0.60597
2733.2		0.70611	0.59585	0.59838
2734.6		0.68036	0.60209	0.58974
2736.1		0.69069	0.60969	0.6036
2737.5		0.69386	0.59947	0.59691
2738.9		0.69017	0.60798	0.57757
2740.3		0.68788	0.61196	0.59273
2741.7		0.67703	0.62581	0.59178
2743.2		0.69484	0.60613	0.61898
2744.6		0.67344	0.56879	0.60775
2746		0.69753	0.62331	0.58222
2747.4		0.72592	0.58946	0.59267
2748.9		0.6945	0.59583	0.59881
2750.3		0.7156	0.61048	0.60112
2751.7		0.69054	0.61492	0.59615
2753.1		0.70126	0.60046	0.61191
2754.6		0.71121	0.60966	0.62709
2756		0.70616	0.59275	0.61093
2757.4		0.70171	0.59558	0.62191
2758.8		0.68976	0.60784	0.59016
2760.3		0.69885	0.61252	0.58839
2761.7		0.67874	0.61711	0.60104
2763.1		0.6617	0.59526	0.6239
2764.5		0.70052	0.60411	0.60591
2766		0.70392	0.59789	0.60957
2767.4		0.68168	0.60409	0.60404
2768.8		0.69428	0.58607	0.59686
2770.2		0.70997	0.59423	0.61422
2771.7		0.67188	0.61898	0.5871
2773.1		0.68042	0.59202	0.59556
2774.5		0.68207	0.59717	0.62105
2775.9		0.66324	0.60113	0.6272
2777.4		0.70194	0.60383	0.58813
2778.8		0.68052	0.61588	0.60127
2780.2		0.69757	0.6071	0.61989
2781.6		0.71378	0.5996	0.62913
2783.1		0.6944	0.61087	0.64031
2784.5		0.69307	0.63996	0.57666
2785.9		0.69472	0.59013	0.60112
2787.3		0.70832	0.60284	0.60649
2788.7		0.69043	0.60564	0.60277
2790.2		0.68657	0.59904	0.59025
2791.6		0.67658	0.61449	0.59807
2793		0.70801	0.62706	0.6135
2794.4		0.69793	0.59125	0.59707
2795.9		0.70465	0.59505	0.60717
2797.3		0.6938	0.6164	0.60523
2798.7		0.70504	0.61569	0.61104
2800.1		0.67531	0.60044	0.6355
2801.6		0.69405	0.612	0.58655
2803		0.70395	0.5976	0.62784
2804.4		0.68668	0.59052	0.63561
2805.8		0.68975	0.60892	0.60413
2807.3		0.68223	0.60112	0.59907
2808.7		0.70083	0.61394	0.60997
2810.1		0.68382	0.62604	0.60153
2811.5		0.70863	0.60667	0.61308
2813		0.70459	0.61559	0.59265
2814.4		0.71147	0.59079	0.59897
2815.8		0.68822	0.61346	0.62496
2817.2		0.69398	0.60274	0.59079
2818.7		0.68774	0.6437	0.61503
2820.1		0.72384	0.60178	0.61005
2821.5		0.67335	0.63252	0.60375
2822.9		0.70338	0.61219	0.62104
2824.4		0.69016	0.61592	0.59882
2825.8		0.69201	0.60692	0.59958
2827.2		0.69949	0.60629	0.61828
2828.6		0.70075	0.62547	0.62247
2830.1		0.70844	0.59968	0.61595
2831.5		0.7029	0.59588	0.61685
2832.9		0.71135	0.59892	0.59492
[truncated: 2,955 more rows]

## Sheet: Figure 7C
Individual Dconfocal (um2s-1)											GSK3 inhib. in Hela -Na-Azide effect
0 Azide	1mM Na-Azide	50mM Na-Azide									Individual Dconfocal comparisons
0.57497	0.65952	0.4693
0.67459	0.3075	0.29929
0.74647	0.38167	0.35881
0.51701	0.48491	0.33425
0.52644	0.45717	0.83122
0.67213	0.45517	0.47668
0.52952	0.67528	0.23699
0.5872	0.29848	0.31387
0.94583	0.69117	0.52691
0.73022	0.51263	0.45697
1.1525	0.48713	0.49858
0.74866	0.81216	0.28363
0.32243	0.50686	0.39845
0.66138	0.5616	0.27609
0.99233	0.36982	0.89131
0.56742	0.59241	0.41558
0.68995	0.50717	0.41382
0.73092	0.76474	0.28486
0.53283	0.51095	0.37217
	0.34576	0.57402
	0.54787	0.57674
	0.79596
	0.46771
	0.4315
	0.3021
	0.41917
	0.66155
	0.40418

## Sheet: Figure 7D
	Combined Dconfocal (um2s-1)	Standard Error	Percentage error			GSK3 inhib. in Hela -Na-Azide effect
0 Azide	0.61208	0.0337654	5.51647			Combined Dconfocal comparisons
1mM Na-Azide	0.5	0.0316202	6.28144
50mM Na-Azide	0.42	0.0284654	6.75311

## Sheet: Figure 7E
Time axis (re-adjusted)	Pre-Bleach	0 Azide	1mM Na-Azide	50mM Na-Azide				Quinacrine in Hela -Na Azide effect
-12.819	1							Combined Averaged FRAP profile normalized
-11.394	1.0057
-9.97	0.99115
-8.5457	1.0002
-7.1214	1.0061
-5.6971	1.0003
-4.2729	0.98527
-2.8486	1.0094
-1.4243	0.98186
0		0.11032	0.15973	0.20677
1.4243		0.11633	0.15832	0.21161
2.8486		0.128	0.17096	0.22997
4.2729		0.13051	0.1876	0.24633
5.6971		0.13352	0.20211	0.24605
7.1214		0.1381	0.19272	0.24406
8.5457		0.15406	0.21017	0.24216
9.97		0.15089	0.20578	0.25726
11.394		0.16683	0.20785	0.26253
12.819		0.17467	0.21828	0.27717
14.243		0.15641	0.20259	0.26919
15.667		0.15706	0.22346	0.26902
17.091		0.17415	0.21801	0.2655
18.516		0.17713	0.25207	0.25644
19.94		0.17272	0.22407	0.26801
21.364		0.16539	0.22197	0.28246
22.789		0.17386	0.2388	0.25625
24.213		0.1886	0.23197	0.2742
25.637		0.18585	0.24535	0.28408
27.061		0.18393	0.22951	0.28671
28.486		0.19186	0.25281	0.27306
29.91		0.19074	0.23843	0.30286
31.334		0.19424	0.23242	0.29683
32.759		0.18638	0.24515	0.31896
34.183		0.2044	0.23922	0.28815
35.607		0.21044	0.26604	0.30435
37.031		0.19633	0.24765	0.3137
38.456		0.19747	0.25751	0.31857
39.88		0.20929	0.27712	0.30708
41.304		0.204	0.25095	0.30762
42.729		0.19694	0.27364	0.30234
44.153		0.20813	0.25943	0.32803
45.577		0.22142	0.29286	0.32375
47.001		0.2251	0.26401	0.32448
48.426		0.20471	0.29187	0.32311
49.85		0.22719	0.28211	0.33553
51.274		0.22922	0.27891	0.33171
52.699		0.22078	0.27292	0.34096
54.123		0.22222	0.30135	0.3171
55.547		0.23929	0.30936	0.33993
56.971		0.22941	0.27951	0.33219
58.396		0.23178	0.29473	0.34071
59.82		0.23917	0.29695	0.32592
61.244		0.22709	0.29615	0.34895
62.669		0.22946	0.30105	0.33066
64.093		0.24039	0.29431	0.36414
65.517		0.2354	0.31096	0.33079
66.941		0.24198	0.31949	0.33972
68.366		0.24888	0.30993	0.35542
69.79		0.23943	0.32344	0.3469
71.214		0.253	0.30366	0.36735
72.639		0.23851	0.30807	0.3477
74.063		0.25037	0.31888	0.33733
75.487		0.26068	0.29963	0.34725
76.911		0.23206	0.3122	0.36039
78.336		0.24654	0.32085	0.35079
79.76		0.26047	0.31005	0.34165
81.184		0.24106	0.30777	0.36352
82.609		0.25795	0.31568	0.38094
84.033		0.24499	0.31829	0.36467
85.457		0.25447	0.32355	0.3911
86.881		0.26169	0.32242	0.35177
88.306		0.26571	0.32592	0.37377
89.73		0.26627	0.34004	0.39026
91.154		0.26561	0.32567	0.37907
92.579		0.26965	0.34092	0.39533
94.003		0.28271	0.33649	0.36461
95.427		0.27667	0.34773	0.38112
96.851		0.2816	0.33357	0.38656
98.276		0.28373	0.3809	0.37465
99.7		0.26903	0.35388	0.40609
101.12		0.27623	0.33963	0.39304
102.55		0.28638	0.33822	0.38417
103.97		0.27858	0.33796	0.39901
105.4		0.28497	0.34735	0.38542
106.82		0.29426	0.34665	0.39564
108.25		0.29027	0.35075	0.40473
109.67		0.29443	0.35648	0.38871
111.09		0.28941	0.36684	0.39789
112.52		0.29642	0.34598	0.39847
113.94		0.29591	0.35826	0.3932
115.37		0.29051	0.34686	0.40049
116.79		0.29813	0.3616	0.39658
118.22		0.30387	0.36619	0.38924
119.64		0.29569	0.36532	0.40962
121.06		0.29877	0.39136	0.41015
122.49		0.30809	0.37398	0.41077
123.91		0.29522	0.37127	0.40848
125.34		0.29275	0.36383	0.40804
126.76		0.29022	0.39311	0.39069
128.19		0.29817	0.36818	0.38368
129.61		0.30232	0.37461	0.40811
131.03		0.30839	0.36882	0.4233
132.46		0.30725	0.3643	0.40643
133.88		0.30357	0.36984	0.40704
135.31		0.30089	0.37411	0.42511
136.73		0.31809	0.3824	0.42914
138.16		0.31649	0.3795	0.42986
139.58		0.31321	0.36734	0.43572
141		0.32033	0.38778	0.43316
142.43		0.31233	0.36166	0.4353
143.85		0.31833	0.38085	0.39222
145.28		0.3212	0.39879	0.40742
146.7		0.325	0.40364	0.44963
148.13		0.32243	0.37934	0.43695
149.55		0.31421	0.38415	0.43224
150.97		0.31376	0.39436	0.44518
152.4		0.32151	0.40101	0.4338
153.82		0.31663	0.3862	0.4398
155.25		0.31319	0.3791	0.42257
156.67		0.31834	0.4038	0.43075
158.1		0.32671	0.43039	0.43648
159.52		0.32235	0.43514	0.43157
160.94		0.32133	0.39924	0.45026
162.37		0.32959	0.41019	0.43475
163.79		0.3328	0.39067	0.44557
165.22		0.33267	0.3914	0.4593
166.64		0.33637	0.41464	0.44447
168.07		0.33476	0.40335	0.44339
169.49		0.32546	0.39682	0.4653
170.91		0.3366	0.40597	0.45816
172.34		0.32883	0.39938	0.46509
173.76		0.33637	0.43534	0.44347
175.19		0.33474	0.41797	0.44032
176.61		0.33594	0.40732	0.43952
178.04		0.34347	0.40575	0.44553
179.46		0.33343	0.42113	0.46588
180.88		0.35106	0.43421	0.44627
182.31		0.34279	0.42967	0.46067
183.73		0.34722	0.42936	0.45059
185.16		0.34886	0.42382	0.45976
186.58		0.36292	0.42149	0.46787
188.01		0.34105	0.43063	0.47005
189.43		0.35249	0.42847	0.48072
190.85		0.34099	0.42138	0.45807
192.28		0.35872	0.43365	0.43905
193.7		0.35158	0.42	0.44462
195.13		0.35101	0.42692	0.47722
196.55		0.35079	0.42699	0.48239
197.98		0.35979	0.44261	0.46226
199.4		0.36452	0.41828	0.45864
200.82		0.35869	0.43514	0.46695
202.25		0.33927	0.42049	0.46915
203.67		0.34974	0.44581	0.48528
205.1		0.36019	0.43103	0.50237
206.52		0.35985	0.44774	0.46359
207.95		0.34881	0.43323	0.457
209.37		0.36275	0.44899	0.47302
210.79		0.37678	0.45472	0.47712
212.22		0.35517	0.45525	0.46087
213.64		0.36053	0.43098	0.4748
215.07		0.36026	0.44865	0.46763
216.49		0.36801	0.4579	0.50297
217.92		0.37111	0.44139	0.48803
219.34		0.36553	0.45446	0.48661
220.76		0.38132	0.45414	0.48753
222.19		0.38631	0.45133	0.47719
223.61		0.36502	0.45758	0.48714
225.04		0.37396	0.46586	0.48007
226.46		0.38668	0.45682	0.47363
227.89		0.37244	0.45136	0.48343
229.31		0.38766	0.44391	0.47423
230.73		0.38202	0.45627	0.4938
232.16		0.37555	0.43174	0.4973
233.58		0.38413	0.45192	0.49881
235.01		0.37262	0.44444	0.49402
236.43		0.38641	0.4616	0.50482
237.86		0.38332	0.46346	0.49776
239.28		0.37734	0.47935	0.49375
240.7		0.38423	0.47057	0.50173
242.13		0.38287	0.46946	0.47796
243.55		0.37162	0.47478	0.46736
244.98		0.39944	0.45734	0.49356
246.4		0.3753	0.45212	0.48403
247.83		0.38543	0.45354	0.47506
249.25		0.40927	0.4681	0.47262
250.67		0.38882	0.46652	0.52538
252.1		0.38519	0.46808	0.50047
253.52		0.40829	0.47154	0.48006
254.95		0.39243	0.47776	0.49263
256.37		0.39209	0.47313	0.47781
257.8		0.37777	0.47908	0.511
259.22		0.39132	0.46	0.48873
260.64		0.38805	0.46476	0.50031
262.07		0.39733	0.46047	0.50376
263.49		0.38943	0.46448	0.51714
264.92		0.3976	0.45665	0.50634
266.34		0.39446	0.47682	0.50507
267.77		0.39189	0.46548	0.49639
269.19		0.39263	0.46965	0.48725
270.61		0.41398	0.47878	0.52429
272.04		0.37869	0.46422	0.50398
273.46		0.39138	0.49976	0.48972
274.89		0.39468	0.47903	0.50112
276.31		0.38879	0.47864	0.52045
277.74		0.40569	0.48787	0.50906
279.16		0.4052	0.47993	0.50378
280.58		0.41231	0.45548	0.51486
282.01		0.39876	0.50395	0.51191
283.43		0.39865	0.47346	0.52878
284.86		0.40131	0.4934	0.51803
286.28		0.41459	0.47842	0.52176
287.71		0.40034	0.50203	0.51692
289.13		0.40066	0.48142	0.52913
290.55		0.4079	0.50103	0.52504
291.98		0.38608	0.49279	0.51632
293.4		0.41318	0.46332	0.51852
294.83		0.39745	0.51095	0.5472
296.25		0.41821	0.49022	0.52581
297.68		0.42211	0.49367	0.52205
299.1		0.41271	0.49241	0.49957
300.52		0.42723	0.50595	0.52229
301.95		0.42349	0.47142	0.52283
303.37		0.41034	0.49508	0.51473
304.8		0.4065	0.47062	0.53135
306.22		0.42109	0.48873	0.50541
307.65		0.41435	0.51209	0.52563
309.07		0.41684	0.52443	0.54887
310.49		0.39506	0.50914	0.53444
311.92		0.42083	0.47985	0.56455
313.34		0.42369	0.50506	0.54485
314.77		0.4224	0.49022	0.52218
316.19		0.41973	0.50614	0.54192
317.62		0.41852	0.51892	0.5529
319.04		0.41069	0.50542	0.50695
320.46		0.42864	0.48871	0.54234
321.89		0.4443	0.48727	0.53991
323.31		0.43348	0.49014	0.5548
324.74		0.4192	0.51353	0.5179
326.16		0.42575	0.49367	0.54082
327.59		0.42825	0.48848	0.54319
329.01		0.43671	0.50871	0.51924
330.43		0.42931	0.51861	0.56017
331.86		0.4252	0.50198	0.53759
333.28		0.43219	0.51086	0.56377
334.71		0.41866	0.50177	0.51902
336.13		0.44177	0.50154	0.54662
337.56		0.43167	0.53779	0.53477
338.98		0.43135	0.53599	0.54701
340.4		0.42719	0.53069	0.53498
341.83		0.42758	0.5094	0.55012
343.25		0.43188	0.51641	0.53359
344.68		0.42824	0.53732	0.55634
346.1		0.4407	0.51057	0.54835
347.53		0.43342	0.52171	0.55232
348.95		0.43422	0.51967	0.53937
350.37		0.41944	0.52259	0.55469
351.8		0.45047	0.52048	0.52985
353.22		0.4174	0.52321	0.55042
354.65		0.42693	0.51613	0.55108
356.07		0.43747	0.53283	0.52447
357.5		0.43848	0.53106	0.56579
358.92		0.43058	0.50893	0.58272
360.34		0.42669	0.50954	0.54414
361.77		0.43916	0.51064	0.55008
363.19		0.42733	0.52548	0.53784
364.62		0.45154	0.52282	0.56257
366.04		0.44716	0.55213	0.56684
367.47		0.43298	0.51807	0.57836
368.89		0.434	0.53055	0.5362
370.31		0.44509	0.51391	0.55327
371.74		0.44829	0.53458	0.57594
373.16		0.43173	0.56308	0.58597
374.59		0.45421	0.54798	0.55743
376.01		0.44338	0.52848	0.54464
377.44		0.43025	0.53643	0.57179
378.86		0.45027	0.53875	0.56047
380.28		0.44512	0.51447	0.55951
381.71		0.44943	0.56062	0.55912
383.13		0.46023	0.51353	0.57992
384.56		0.46083	0.55133	0.56203
385.98		0.44564	0.54251	0.53045
387.41		0.45904	0.54056	0.57428
388.83		0.44919	0.5318	0.57528
390.25		0.45302	0.5604	0.56787
391.68		0.46638	0.52461	0.5694
393.1		0.45876	0.53718	0.57064
394.53		0.46337	0.55667	0.56677
395.95		0.45254	0.51466	0.57539
397.38		0.45124	0.54836	0.57224
398.8		0.46083	0.53319	0.56296
400.22		0.45395	0.55617	0.54293
401.65		0.45149	0.54598	0.56396
403.07		0.44297	0.51191	0.58777
404.5		0.45147	0.54195	0.57359
405.92		0.49538	0.5623	0.57242
407.35		0.45816	0.54468	0.5413
408.77		0.45546	0.53825	0.58551
410.19		0.45559	0.55721	0.57835
411.62		0.45807	0.5472	0.55975
413.04		0.46002	0.5542	0.56858
414.47		0.45966	0.5364	0.55509
415.89		0.48078	0.52207	0.56706
417.32		0.45894	0.5547	0.57066
418.74		0.46166	0.53251	0.58146
420.16		0.45605	0.54073	0.58768
421.59		0.46521	0.54865	0.6012
423.01		0.4663	0.54887	0.56701
424.44		0.45188	0.53458	0.59141
425.86		0.4606	0.55892	0.60503
427.29		0.47177	0.53848	0.57811
428.71		0.46308	0.55651	0.59077
430.13		0.46462	0.54343	0.58751
431.56		0.47443	0.54297	0.59646
432.98		0.46395	0.55497	0.60118
434.41		0.46566	0.57974	0.58663
435.83		0.46746	0.56439	0.57727
437.26		0.46238	0.55973	0.59319
438.68		0.45634	0.56631	0.54586
440.1		0.47333	0.54075	0.60115
441.53		0.47797	0.56248	0.58808
442.95		0.47101	0.54616	0.5854
444.38		0.48	0.57439	0.57051
445.8		0.46393	0.58381	0.56383
447.23		0.46125	0.56735	0.58021
448.65		0.46383	0.56201	0.59252
450.07		0.46045	0.53165	0.5505
451.5		0.47723	0.56549	0.59673
452.92		0.47391	0.5457	0.57964
454.35		0.4616	0.57212	0.58073
455.77		0.47469	0.5443	0.55253
457.2		0.48077	0.54672	0.58814
458.62		0.48125	0.55194	0.58125
460.04		0.46168	0.55361	0.61535
461.47		0.46378	0.56478	0.5814
462.89		0.47836	0.54213	0.59982
464.32		0.46432	0.58007	0.62792
465.74		0.47876	0.54488	0.59738
467.17		0.46942	0.57112	0.56345
468.59		0.46537	0.57546	0.6112
470.01		0.462	0.5661	0.60007
471.44		0.46468	0.53378	0.57405
472.86		0.47715	0.54819	0.5816
474.29		0.48225	0.53434	0.60371
475.71		0.48777	0.57126	0.60641
477.14		0.47849	0.55953	0.57486
478.56		0.4887	0.5544	0.60795
479.98		0.47689	0.56	0.62223
481.41		0.47241	0.56058	0.57817
482.83		0.48019	0.56324	0.58897
484.26		0.46355	0.57573	0.59205
485.68		0.50129	0.56988	0.60476
487.11		0.48256	0.57612	0.60653
488.53		0.48672	0.55423	0.63835
489.95		0.49355	0.55631	0.60015
491.38		0.47893	0.59241	0.59507
492.8		0.48358	0.57942	0.59329
494.23		0.4719	0.56359	0.63361
495.65		0.49349	0.55633	0.58489
497.08		0.48564	0.56517	0.59484
498.5		0.49006	0.58076	0.59853
499.92		0.48403	0.56904	0.60727
501.35		0.48326	0.56414	0.6332
502.77		0.48352	0.601	0.59959
504.2		0.49034	0.5786	0.58009
505.62		0.49735	0.59873	0.57831
507.05		0.48637	0.57979	0.6013
508.47		0.4856	0.59336	0.60643
509.89		0.49404	0.56736	0.65259
511.32		0.46565	0.58399	0.60321
512.74		0.48633	0.56886	0.59115
514.17		0.4912	0.59201	0.57776
515.59		0.48616	0.55718	0.62445
517.02		0.4761	0.57776	0.62438
518.44		0.47952	0.58848	0.6055
519.86		0.49515	0.58729	0.61082
521.29		0.49936	0.59338	0.61761
522.71		0.48456	0.56876	0.61987
524.14		0.4813	0.58209	0.61422
525.56		0.49737	0.57851	0.62816
526.99		0.4914	0.59174	0.6213
528.41		0.49726	0.56504	0.58338
529.83		0.49783	0.56945	0.62186
531.26		0.50369	0.57938	0.6141
532.68		0.51494	0.59054	0.6158
534.11		0.49232	0.58864	0.62167
535.53		0.48867	0.59498	0.63319
536.96		0.4898	0.56451	0.60659
538.38		0.49067	0.56414	0.61992
539.8		0.48507	0.59694	0.61647
541.23		0.50719	0.6175	0.64351
542.65		0.50258	0.59553	0.58819
544.08		0.49791	0.59443	0.61225
545.5		0.50475	0.57916	0.63324
546.93		0.49332	0.59358	0.62469
548.35		0.50508	0.59377	0.65287
549.77		0.50118	0.58731	0.61431
551.2		0.51116	0.59316	0.59982
552.62		0.50059	0.59792	0.61946
554.05		0.51163	0.57561	0.64313
555.47		0.50839	0.56641	0.63029
556.9		0.50698	0.57039	0.59933
558.32		0.49033	0.58606	0.60813
559.74		0.50448	0.55927	0.63573
561.17		0.49238	0.58076	0.60035
562.59		0.50041	0.58334	0.63807
564.02		0.50889	0.60321	0.60636
565.44		0.49725	0.58633	0.60187
566.87		0.49033	0.57875	0.63649
568.29		0.49655	0.59886	0.62613
569.71		0.49864	0.59642	0.61345
571.14		0.51579	0.59188	0.60872
572.56		0.5058	0.58674	0.62138
573.99		0.50411	0.58937	0.64247
575.41		0.49088	0.58426	0.61779
576.84		0.49936	0.60503	0.63143
578.26		0.49428	0.60913	0.59057
579.68		0.50839	0.58446	0.62822
581.11		0.49925	0.60452	0.60857
582.53		0.49484	0.59066	0.62093
583.96		0.51035	0.57078	0.63369
585.38		0.50828	0.58544	0.61818
586.81		0.51747	0.58779	0.60913
588.23		0.50325	0.58863	0.65839
589.65		0.50103	0.60904	0.6382
591.08		0.52167	0.59648	0.63473
592.5		0.50655	0.58778	0.62642
593.93		0.51106	0.6114	0.6286
595.35		0.50821	0.603	0.62154
596.78		0.50269	0.592	0.62671
598.2		0.50327	0.61183	0.62231
599.62		0.51441	0.6318	0.67041
601.05		0.51474	0.5987	0.6393
602.47		0.50621	0.64067	0.63955
603.9		0.50245	0.60547	0.63258
605.32		0.50373	0.59945	0.67764
606.75		0.51981	0.59248	0.63782
608.17		0.52891	0.60275	0.61436
609.59		0.50718	0.60055	0.63071
611.02		0.50503	0.61173	0.63431
612.44		0.51366	0.59028	0.6321
613.87		0.51637	0.60729	0.6279
615.29		0.5216	0.59704	0.64386
616.72		0.51229	0.61343	0.6541
618.14		0.52685	0.60634	0.61835
619.56		0.50832	0.61852	0.61952
620.99		0.51002	0.60756	0.65926
622.41		0.50313	0.59801	0.60589
623.84		0.50906	0.61654	0.62519
625.26		0.51615	0.60067	0.6527
626.69		0.51669	0.61008	0.65037
628.11		0.51698	0.60695	0.6336
629.53		0.5108	0.58732	0.62684
630.96		0.5192	0.61254	0.63068
632.38		0.51831	0.60433	0.65377
633.81		0.5319	0.60547	0.61421
635.23		0.51049	0.63088	0.64532
636.66		0.51778	0.62809	0.6562
638.08		0.52503	0.62602	0.65141
639.5		0.52444	0.60385	0.6474
640.93		0.53281	0.60867	0.61898
642.35		0.50792	0.60605	0.64955
643.78		0.51142	0.61498	0.63672
645.2		0.52186	0.61097	0.66438
646.63		0.50167	0.5874	0.6491
648.05		0.50752	0.60179	0.62944
649.47		0.5315	0.62358	0.62831
650.9		0.52302	0.62831	0.66154
652.32		0.53541	0.63419	0.63158
653.75		0.51723	0.60487	0.66357
655.17		0.52688	0.61267	0.65991
656.6		0.52144	0.64418	0.64644
658.02		0.52598	0.6018	0.62977
659.44		0.5203	0.59829	0.6692
660.87		0.51268	0.62476	0.6419
662.29		0.52508	0.62121	0.64638
663.72		0.53069	0.61864	0.65742
665.14		0.52364	0.59913	0.65258
666.57		0.52925	0.59912	0.66953
667.99		0.53067	0.6276	0.65809
669.41		0.53457	0.60861	0.63362
670.84		0.52491	0.62022	0.62019
672.26		0.53353	0.6352	0.64538
673.69		0.51384	0.63461	0.64824
675.11		0.52642	0.61295	0.63681
676.54		0.53469	0.61157	0.68518
677.96		0.53269	0.62742	0.64731
679.38		0.53541	0.65874	0.70101
680.81		0.52316	0.61052	0.64232
682.23		0.50444	0.63253	0.65759
683.66		0.52204	0.61722	0.66811
685.08		0.51517	0.61453	0.6327
686.51		0.51256	0.62712	0.64908
687.93		0.53958	0.64189	0.63888
689.35		0.54114	0.61204	0.66024
690.78		0.53941	0.62624	0.67088
692.2		0.51836	0.62101	0.65349
693.63		0.54272	0.63049	0.63828
695.05		0.52973	0.63855	0.63642
696.48		0.52438	0.59087	0.6526
697.9		0.52764	0.61916	0.66493
699.32		0.52744	0.65518	0.65429
700.75		0.53275	0.63394	0.6663
702.17		0.52926	0.63064	0.6416
703.6		0.545	0.63471	0.64799
705.02		0.54016	0.63391	0.61984
706.45		0.54362	0.63032	0.64137
707.87		0.52566	0.62608	0.66354
709.29		0.52472	0.62404	0.65648
710.72		0.55608	0.62426	0.65947
712.14		0.54047	0.67704	0.66786
713.57		0.55535	0.64706	0.65488
714.99		0.5457	0.65126	0.66069
716.42		0.54299	0.60776	0.6657
717.84		0.54324	0.60953	0.64631
719.26		0.52353	0.62239	0.64495
720.69		0.52841	0.64848	0.65695
722.11		0.53322	0.62519	0.66953
723.54		0.53066	0.62378	0.66835
724.96		0.52924	0.62587	0.68817
726.39		0.53766	0.63415	0.66066
727.81		0.5371	0.65853	0.66325
729.23		0.52952	0.64713	0.68564
730.66		0.5304	0.65411	0.65609
732.08		0.53772	0.6331	0.63823
733.51		0.54052	0.64371	0.65722
734.93		0.52492	0.64454	0.66511
736.36		0.53933	0.64762	0.65873
737.78		0.53042	0.63763	0.65242
739.2		0.52667	0.65084	0.64757
740.63		0.54579	0.63179	0.67923
742.05		0.54182	0.63693	0.68588
743.48		0.54939	0.62755	0.65993
744.9		0.55818	0.62048	0.66421
746.33		0.54168	0.64327	0.67483
747.75		0.56434	0.6526	0.6712
749.17		0.53454	0.62378	0.67743
750.6		0.54309	0.62017	0.64346
752.02		0.56637	0.61899	0.66285
753.45		0.54402	0.63652	0.67201
754.87		0.5327	0.65339	0.68565
756.3		0.54571	0.64635	0.64402
757.72		0.53931	0.64786	0.63984
759.14		0.54491	0.64442	0.65334
760.57		0.5421	0.64996	0.66826
761.99		0.55762	0.63133	0.67311
763.42		0.54169	0.64382	0.63688
764.84		0.55155	0.62878	0.68591
766.27		0.57278	0.6513	0.64529
767.69		0.53676	0.65788	0.65822
769.11		0.54268	0.63386	0.67493
770.54		0.53604	0.64756	0.65865
771.96		0.52936	0.63119	0.67742
773.39		0.55095	0.64839	0.67276
774.81		0.53062	0.64189	0.66985
776.24		0.55086	0.64685	0.66244
777.66		0.5549	0.63571	0.66032
779.08		0.55396	0.66232	0.68695
780.51		0.53348	0.64168	0.65847
781.93		0.54489	0.6337	0.69897
783.36		0.56075	0.63995	0.66843
784.78		0.54816	0.6383	0.6699
786.21		0.53898	0.67645	0.70459
787.63		0.53117	0.64205	0.64301
789.05		0.558	0.62608	0.69821
790.48		0.54404	0.65855	0.6625
791.9		0.55115	0.64407	0.69375
793.33		0.55081	0.65307	0.68425
794.75		0.54461	0.65094	0.69208
796.18		0.54436	0.65636	0.6718
797.6		0.5436	0.63712	0.65933
799.02		0.54797	0.63651	0.67764
800.45		0.55963	0.63904	0.67697
801.87		0.54655	0.64043	0.67084
803.3		0.55844	0.6448	0.66885
804.72		0.52544	0.67064	0.6679
806.15		0.55879	0.64596	0.70771
807.57		0.56845	0.63245	0.69245
808.99		0.55254	0.67096	0.66465
810.42		0.54406	0.61539	0.67621
811.84		0.54284	0.64859	0.6676
813.27		0.55623	0.66154	0.66314
814.69		0.55215	0.65174	0.67233
816.12		0.54555	0.63941	0.67956
817.54		0.53475	0.63196	0.70692
818.96		0.55779	0.63749	0.68773
820.39		0.54375	0.65074	0.6847
821.81		0.54384	0.62776	0.68381
823.24		0.55645	0.64352	0.69233
824.66		0.56583	0.65013	0.68463
826.09		0.56991	0.63975	0.69617
827.51		0.53921	0.63649	0.66039
828.93		0.55907	0.6345	0.67854
830.36		0.55181	0.64471	0.69412
831.78		0.56146	0.66776	0.68737
833.21		0.54806	0.64967	0.71107
834.63		0.559	0.6487	0.68547
836.06		0.56066	0.60925	0.64866
837.48		0.54245	0.68911	0.66727
838.9		0.53887	0.64694	0.67987
840.33		0.55129	0.64119	0.67127
841.75		0.55295	0.67826	0.6849
843.18		0.56659	0.6627	0.70727
844.6		0.55286	0.64066	0.67826
846.03		0.57524	0.64983	0.64001
847.45		0.55381	0.67216	0.67273
848.87		0.56712	0.63563	0.69987
850.3		0.56491	0.65767	0.68547
851.72		0.55565	0.63408	0.67986
853.15		0.56993	0.64011	0.68909
854.57		0.55727	0.66818	0.70362
856		0.55064	0.65532	0.69326
857.42		0.55918	0.65004	0.68121
858.84		0.56079	0.66088	0.68708
860.27		0.55308	0.65255	0.7166
861.69		0.56043	0.64103	0.71139
863.12		0.5403	0.65338	0.67578
864.54		0.5689	0.66645	0.70711
865.97		0.5663	0.66235	0.67905
867.39		0.55009	0.6702	0.68453
868.81		0.56006	0.66021	0.68206
870.24		0.55623	0.64911	0.66534
871.66		0.56062	0.63495	0.70115
873.09		0.55525	0.68311	0.70716
874.51		0.55422	0.64881	0.64524
875.94		0.55695	0.64974	0.70277
877.36		0.56321	0.64695	0.68823
878.78		0.57014	0.64275	0.68575
880.21		0.57224	0.66481	0.69131
881.63		0.56015	0.64649	0.7195
883.06		0.58394	0.65131	0.68857
884.48		0.56121	0.63827	0.65884
885.91		0.57088	0.66886	0.69603
887.33		0.58312	0.6637	0.67824
888.75		0.55245	0.65342	0.69218
890.18		0.57446	0.66408	0.69758
891.6		0.55907	0.66206	0.68591
893.03		0.55217	0.64624	0.68992
894.45		0.55994	0.64272	0.69155
895.88		0.56449	0.65716	0.70033
897.3		0.55279	0.66979	0.68667
898.72		0.55349	0.66211	0.71191
900.15		0.5614	0.66346	0.68227
901.57		0.56496	0.67214	0.67615
903		0.554	0.67115	0.71171
904.42		0.56348	0.67794	0.69878
905.85		0.56322	0.66592	0.73187
907.27		0.56138	0.66958	0.67183
908.69		0.54965	0.67366	0.70014
910.12		0.56375	0.64767	0.69224
911.54		0.56661	0.66499	0.6947
912.97		0.55821	0.6648	0.67582
914.39		0.56706	0.65979	0.66179
915.82		0.56949	0.67909	0.69184
917.24		0.59073	0.66094	0.69468
918.66		0.57879	0.64874	0.66561
920.09		0.55651	0.67497	0.6764
921.51		0.57192	0.65117	0.72152
922.94		0.55964	0.63639	0.69391
924.36		0.5646	0.65855	0.68382
925.79		0.56972	0.65352	0.69613
927.21		0.57628	0.64466	0.71156
928.63		0.56717	0.6499	0.71034
930.06		0.57917	0.65682	0.68095
931.48		0.56193	0.63977	0.71272
932.91		0.57366	0.65041	0.69316
934.33		0.58102	0.66852	0.71318
935.76		0.54843	0.67174	0.68691
937.18		0.58382	0.67347	0.69055
938.6		0.56411	0.66169	0.7016
940.03		0.57147	0.65437	0.67314
941.45		0.56777	0.66896	0.70323
942.88		0.54669	0.66391	0.70304
944.3		0.56852	0.66855	0.68803
945.73		0.5769	0.70586	0.6745
947.15		0.56726	0.6795	0.68834
948.57		0.57554	0.6667	0.71328
950		0.57925	0.67652	0.69361
951.42		0.5537	0.6852	0.69837
952.85		0.56422	0.6826	0.65656
954.27		0.57875	0.66051	0.69739
955.7		0.596	0.6636	0.69938
957.12		0.58166	0.6569	0.67949
958.54		0.57427	0.64982	0.67877
959.97		0.55382	0.67694	0.67175
961.39		0.56939	0.65018	0.67492
962.82		0.58375	0.67562	0.69766
964.24		0.56778	0.6625	0.6928
965.67		0.57708	0.67249	0.70672
967.09		0.58256	0.67279	0.68297
968.51		0.58415	0.64397	0.6951
969.94		0.58159	0.68481	0.72065
971.36		0.58652	0.65756	0.69122
972.79		0.58727	0.67036	0.67845
974.21		0.57733	0.70461	0.71396
975.64		0.56498	0.67313	0.70035
977.06		0.57048	0.67611	0.67431
978.48		0.56718	0.65228	0.72989
979.91		0.55856	0.67665	0.69811
981.33		0.58477	0.66999	0.69864
982.76		0.56067	0.6926	0.7142
984.18		0.57489	0.69582	0.70225
985.61		0.56635	0.69385	0.70112
987.03		0.57333	0.65887	0.70176
988.45		0.57733	0.69322	0.71184
989.88		0.577	0.66071	0.69006
991.3		0.5772	0.68323	0.70726
992.73		0.57524	0.65003	0.69899
994.15		0.56746	0.65542	0.73086
995.58		0.5898	0.66813	0.70646
997		0.57793	0.67574	0.68984
998.42		0.55797	0.66973	0.7203
999.85		0.57553	0.67335	0.71967
1001.3		0.58947	0.67699	0.70923
1002.7		0.59121	0.6738	0.73489
1004.1		0.58318	0.6845	0.72099
1005.5		0.58394	0.66438	0.69341
1007		0.59782	0.66401	0.69505
1008.4		0.57402	0.65663	0.69361
1009.8		0.57125	0.67531	0.72404
1011.2		0.58152	0.66662	0.70272
1012.7		0.57818	0.67073	0.71083
1014.1		0.56834	0.65458	0.70148
1015.5		0.58729	0.64342	0.7298
1016.9		0.57254	0.67882	0.67826
1018.4		0.56842	0.69588	0.7202
1019.8		0.57059	0.69351	0.71397
1021.2		0.57192	0.68784	0.69611
1022.6		0.57568	0.70982	0.70065
1024.1		0.59102	0.67846	0.71236
1025.5		0.56683	0.69243	0.68313
1026.9		0.60117	0.68132	0.71629
1028.3		0.57974	0.6792	0.72288
1029.8		0.59376	0.69124	0.70188
1031.2		0.58863	0.6761	0.7082
1032.6		0.57525	0.65999	0.7141
1034		0.57629	0.67968	0.73638
1035.5		0.58421	0.69879	0.73122
1036.9		0.56462	0.69396	0.70421
1038.3		0.58396	0.70022	0.71709
1039.7		0.59191	0.66778	0.71435
1041.2		0.58805	0.68411	0.69213
1042.6		0.57937	0.69358	0.73123
1044		0.5845	0.68225	0.7116
1045.4		0.58399	0.68822	0.69288
1046.8		0.5771	0.68414	0.72702
1048.3		0.5792	0.67896	0.71725
1049.7		0.57675	0.6912	0.69304
1051.1		0.57835	0.67244	0.73678
1052.5		0.57304	0.68616	0.72798
1054		0.59781	0.66914	0.71504
1055.4		0.5628	0.68706	0.75204
1056.8		0.58446	0.65471	0.7008
1058.2		0.56798	0.69656	0.74007
1059.7		0.58704	0.68084	0.70294
1061.1		0.59116	0.67128	0.72946
1062.5		0.59138	0.711	0.69106
1063.9		0.56416	0.70071	0.7058
1065.4		0.60071	0.67823	0.73053
1066.8		0.56158	0.70522	0.71803
1068.2		0.58492	0.67562	0.71595
1069.6		0.59308	0.71304	0.72378
1071.1		0.58456	0.70205	0.72379
1072.5		0.58747	0.69089	0.72296
1073.9		0.60121	0.67368	0.69636
1075.3		0.58514	0.68971	0.7268
1076.8		0.59086	0.69438	0.73896
1078.2		0.58538	0.66706	0.72905
1079.6		0.57952	0.69078	0.6986
1081		0.58999	0.6706	0.72285
1082.5		0.59154	0.67199	0.73037
1083.9		0.59031	0.69772	0.72263
1085.3		0.59401	0.67991	0.71136
1086.7		0.5769	0.69316	0.71736
1088.2		0.58189	0.70327	0.7362
1089.6		0.59716	0.6995	0.73691
1091		0.5972	0.69518	0.73072
1092.4		0.58952	0.67239	0.70912
1093.9		0.58839	0.68926	0.70494
1095.3		0.59382	0.6754	0.72603
1096.7		0.60436	0.66793	0.71974
1098.1		0.583	0.675	0.70883
1099.5		0.5862	0.685	0.70425
1101		0.58219	0.68356	0.69666
1102.4		0.57286	0.68078	0.71785
1103.8		0.59185	0.71471	0.70497
1105.2		0.60043	0.70171	0.72394
1106.7		0.58792	0.71487	0.74369
1108.1		0.59982	0.66166	0.71714
1109.5		0.59581	0.71271	0.72506
1110.9		0.58929	0.69369	0.71441
1112.4		0.59301	0.68371	0.71245
1113.8		0.59124	0.71582	0.74192
1115.2		0.59032	0.67538	0.73432
1116.6		0.59187	0.69426	0.70542
1118.1		0.59141	0.69533	0.72222
1119.5		0.60303	0.70751	0.72185
1120.9		0.57863	0.65985	0.73834
1122.3		0.59924	0.69805	0.72593
1123.8		0.58971	0.67984	0.70856
1125.2		0.60383	0.6818	0.75191
1126.6		0.60859	0.69114	0.73659
1128		0.59994	0.69935	0.74891
1129.5		0.58343	0.67831	0.72377
1130.9		0.58485	0.70061	0.72004
1132.3		0.59464	0.69262	0.72791
1133.7		0.59902	0.66225	0.7235
1135.2		0.58594	0.72345	0.7337
1136.6		0.595	0.67592	0.76357
1138		0.59506	0.68445	0.72234
1139.4		0.6057	0.69769	0.71818
1140.9		0.57243	0.70693	0.70451
1142.3		0.58938	0.69847	0.74016
1143.7		0.59302	0.69895	0.74302
1145.1		0.59285	0.69652	0.72846
1146.5		0.59421	0.6889	0.72611
1148		0.59793	0.69079	0.7339
1149.4		0.58355	0.67944	0.70727
1150.8		0.60189	0.71953	0.73546
1152.2		0.58739	0.70927	0.70572
1153.7		0.59626	0.68316	0.72983
1155.1		0.60799	0.69477	0.72732
1156.5		0.58376	0.68381	0.71516
1157.9		0.5992	0.68213	0.74528
1159.4		0.59693	0.70956	0.74113
1160.8		0.60846	0.70571	0.69921
1162.2		0.5795	0.70837	0.72267
1163.6		0.59844	0.70594	0.72552
1165.1		0.60667	0.69336	0.73796
1166.5		0.58884	0.69039	0.7149
1167.9		0.61383	0.7131	0.72738
1169.3		0.60374	0.69641	0.71551
1170.8		0.59968	0.691	0.721
1172.2		0.6034	0.70116	0.72133
1173.6		0.5943	0.70245	0.73344
1175		0.59644	0.68834	0.73219
1176.5		0.59475	0.67613	0.73858
1177.9		0.58599	0.71726	0.71209
1179.3		0.59404	0.69848	0.70963
1180.7		0.59127	0.71605	0.72186
1182.2		0.58438	0.69592	0.72543
1183.6		0.5749	0.71559	0.73994
1185		0.60944	0.72743	0.72132
1186.4		0.59431	0.70632	0.73097
1187.9		0.62151	0.70554	0.74478
1189.3		0.60681	0.69891	0.72123
1190.7		0.60033	0.72195	0.69126
1192.1		0.61344	0.68819	0.73845
1193.6		0.6084	0.72507	0.72231
1195		0.59394	0.70079	0.71654
1196.4		0.60325	0.68325	0.72417
1197.8		0.61917	0.73326	0.73688
1199.2		0.58814	0.72513	0.71956
1200.7		0.58557	0.70786	0.73787
1202.1		0.61056	0.69967	0.75709
1203.5		0.59544	0.70269	0.72539
1204.9		0.60896	0.71707	0.74322
1206.4		0.59367	0.68395	0.71899
1207.8		0.61537	0.68127	0.7239
1209.2		0.59828	0.69931	0.7256
1210.6		0.59359	0.74286	0.76996
1212.1		0.59808	0.70676	0.72062
1213.5		0.60771	0.67953	0.75375
1214.9		0.5928	0.70077	0.71641
1216.3		0.62248	0.71874	0.72102
1217.8		0.5969	0.70151	0.74466
1219.2		0.62379	0.70672	0.7104
1220.6		0.60431	0.69509	0.72763
1222		0.5936	0.6878	0.72599
1223.5		0.61272	0.69089	0.74019
1224.9		0.59595	0.69831	0.7074
1226.3		0.59105	0.71811	0.75496
1227.7		0.59804	0.70024	0.71764
1229.2		0.60209	0.69854	0.71346
1230.6		0.57787	0.70459	0.7546
1232		0.60499	0.68515	0.72456
1233.4		0.61183	0.72851	0.76664
1234.9		0.60248	0.70901	0.73154
1236.3		0.60989	0.73445	0.74897
1237.7		0.61127	0.71909	0.72465
1239.1		0.60838	0.70128	0.74327
1240.6		0.60468	0.7214	0.70221
1242		0.60146	0.70426	0.73572
1243.4		0.58277	0.71317	0.72347
1244.8		0.59627	0.6971	0.72639
1246.2		0.6082	0.7031	0.74605
1247.7		0.60704	0.6924	0.73693
1249.1		0.60585	0.71147	0.73817
1250.5		0.61113	0.69715	0.74712
1251.9		0.62825	0.69689	0.73372
1253.4		0.59521	0.70287	0.71527
1254.8		0.60266	0.70555	0.75887
1256.2		0.60968	0.69625	0.74061
1257.6		0.59563	0.70061	0.71214
1259.1		0.61343	0.71938	0.75888
1260.5		0.60712	0.71509	0.72697
1261.9		0.58942	0.70004	0.76454
1263.3		0.59785	0.71563	0.74952
1264.8		0.60746	0.69809	0.71397
1266.2		0.59572	0.7099	0.75214
1267.6		0.59838	0.68591	0.74115
1269		0.59255	0.70561	0.71596
1270.5		0.59386	0.70007	0.7492
1271.9		0.60705	0.70428	0.75955
1273.3		0.61487	0.70053	0.72943
1274.7		0.61516	0.71314	0.74118
1276.2		0.59493	0.70698	0.7157
1277.6		0.60936	0.69497	0.73686
1279		0.59657	0.71351	0.77587
1280.4		0.60331	0.69624	0.74476
1281.9		0.61566	0.7058	0.73871
1283.3		0.60563	0.71764	0.74271
1284.7		0.61902	0.71867	0.74176
1286.1		0.60002	0.71204	0.72608
1287.6		0.59951	0.70668	0.74936
1289		0.63993	0.7241	0.74975
1290.4		0.61734	0.71668	0.75912
1291.8		0.60968	0.69601	0.74467
1293.3		0.61789	0.69693	0.75448
1294.7		0.61169	0.71067	0.73999
1296.1		0.62928	0.71413	0.7541
1297.5		0.60001	0.72384	0.74802
1298.9		0.61141	0.71067	0.72875
1300.4		0.61339	0.68526	0.78139
1301.8		0.61005	0.70816	0.72926
1303.2		0.61883	0.71681	0.74971
1304.6		0.59122	0.69496	0.78014
1306.1		0.59242	0.70077	0.7524
1307.5		0.62665	0.70381	0.73513
1308.9		0.61327	0.69599	0.73537
1310.3		0.61982	0.70979	0.74358
1311.8		0.60023	0.72277	0.73961
1313.2		0.60966	0.72493	0.71439
1314.6		0.61642	0.71388	0.78019
1316		0.60299	0.70907	0.74885
1317.5		0.59891	0.71974	0.72829
1318.9		0.61815	0.7093	0.72955
1320.3		0.63521	0.69466	0.76215
1321.7		0.60893	0.70615	0.75439
1323.2		0.61009	0.7252	0.75648
1324.6		0.62186	0.69156	0.75121
1326		0.62792	0.72132	0.7289
1327.4		0.61791	0.69717	0.73736
1328.9		0.60885	0.70157	0.7694
1330.3		0.60891	0.70494	0.76757
1331.7		0.62512	0.68033	0.73948
1333.1		0.62274	0.72335	0.74943
1334.6		0.61011	0.70103	0.7397
1336		0.61562	0.70706	0.74964
1337.4		0.61449	0.6995	0.75533
1338.8		0.61521	0.72065	0.73169
1340.3		0.62531	0.72811	0.7566
1341.7		0.61	0.71544	0.72725
1343.1		0.61547	0.73266	0.74997
1344.5		0.61038	0.69168	0.71713
1345.9		0.60819	0.71111	0.74824
1347.4		0.62205	0.73881	0.74147
1348.8		0.60079	0.69929	0.7449
1350.2		0.6156	0.70398	0.76213
1351.6		0.61021	0.69905	0.71033
1353.1		0.62256	0.72295	0.75065
1354.5		0.62901	0.71457	0.76011
1355.9		0.6139	0.70715	0.71543
1357.3		0.61746	0.70096	0.73841
1358.8		0.6145	0.70696	0.74868
1360.2		0.60572	0.72921	0.76443
1361.6		0.61222	0.722	0.73173
1363		0.60891	0.71846	0.73499
1364.5		0.61488	0.72739	0.71787
1365.9		0.63081	0.7158	0.75334
1367.3		0.62331	0.70637	0.75081
1368.7		0.62027	0.72014	0.75481
1370.2		0.6104	0.7161	0.75582
1371.6		0.60916	0.70689	0.73641
1373		0.60703	0.7053	0.7796
1374.4		0.59646	0.72018	0.75793
1375.9		0.61163	0.69871	0.74132
1377.3		0.6119	0.72169	0.77964
1378.7		0.63382	0.71583	0.73639
1380.1		0.61817	0.70148	0.7451
1381.6		0.60592	0.71596	0.75958
1383		0.60908	0.7005	0.75746
1384.4		0.61994	0.70199	0.76979
1385.8		0.61779	0.72907	0.75199
1387.3		0.62044	0.70303	0.75844
1388.7		0.60908	0.75018	0.76895
1390.1		0.61086	0.70395	0.7578
1391.5		0.59712	0.71751	0.75054
1393		0.61244	0.74352	0.76112
1394.4		0.63103	0.69779	0.75172
1395.8		0.61853	0.73587	0.75511
1397.2		0.61873	0.7365	0.72903
1398.6		0.65758	0.71707	0.76356
1400.1		0.63191	0.6932	0.71072
1401.5		0.60926	0.72029	0.7261
1402.9		0.62592	0.71803	0.73611
1404.3		0.61889	0.71955	0.74983
1405.8		0.61766	0.71471	0.75598
1407.2		0.62111	0.71101	0.74868
1408.6		0.61953	0.72504	0.74665
1410		0.62056	0.74158	0.72871
1411.5		0.62006	0.70701	0.75201
1412.9		0.61534	0.74341	0.7699
1414.3		0.62397	0.69684	0.76551
1415.7		0.61791	0.73399	0.75728
1417.2		0.61725	0.71772	0.76322
1418.6		0.61343	0.71889	0.7835
1420		0.63702	0.71037	0.76273
1421.4		0.62152	0.73464	0.7432
1422.9		0.64537	0.7134	0.75616
1424.3		0.61582	0.72422	0.75159
1425.7		0.63201	0.71158	0.7618
1427.1		0.60491	0.69343	0.72887
1428.6		0.61454	0.71306	0.7405
1430		0.63284	0.7436	0.78121
1431.4		0.62802	0.72745	0.76223
1432.8		0.60634	0.68983	0.76746
1434.3		0.60632	0.7125	0.75472
1435.7		0.60045	0.69602	0.75189
1437.1		0.64244	0.73298	0.74644
1438.5		0.62387	0.719	0.76173
1440		0.6238	0.71104	0.73518
1441.4		0.62536	0.73312	0.74552
1442.8		0.63856	0.71089	0.72978
1444.2		0.63683	0.70978	0.7587
1445.6		0.61551	0.71666	0.76193
1447.1		0.62399	0.72475	0.75738
1448.5		0.62756	0.72927	0.75603
1449.9		0.61707	0.71248	0.76282
1451.3		0.6122	0.72742	0.72764
1452.8		0.60482	0.71454	0.75815
1454.2		0.61308	0.7304	0.73871
1455.6		0.62325	0.71384	0.78278
1457		0.62972	0.73185	0.7693
1458.5		0.61823	0.721	0.754
1459.9		0.63752	0.70396	0.77468
1461.3		0.63553	0.71744	0.74449
1462.7		0.61813	0.7372	0.77531
1464.2		0.60983	0.72483	0.76994
1465.6		0.60239	0.70424	0.74527
1467		0.63207	0.70473	0.77491
1468.4		0.62247	0.71989	0.73987
1469.9		0.60561	0.7187	0.73644
1471.3		0.63533	0.75159	0.76715
1472.7		0.64138	0.71804	0.7602
1474.1		0.61261	0.701	0.73422
1475.6		0.61282	0.7236	0.76329
1477		0.62829	0.70073	0.76463
1478.4		0.62263	0.73076	0.74171
1479.8		0.61579	0.74254	0.73839
1481.3		0.62839	0.69857	0.76047
1482.7		0.61745	0.71659	0.74831
1484.1		0.6061	0.70241	0.76525
1485.5		0.61228	0.7384	0.76119
1487		0.63168	0.73303	0.75622
1488.4		0.62075	0.71995	0.75555
1489.8		0.6329	0.72063	0.74646
1491.2		0.61456	0.7167	0.74688
1492.7		0.61012	0.72987	0.75749
1494.1		0.62878	0.72686	0.76392
1495.5		0.61846	0.71441	0.73366
1496.9		0.60606	0.6825	0.77292
1498.3		0.65622	0.6935	0.7567
1499.8		0.63003	0.73416	0.74596
1501.2		0.66106	0.70278	0.75337
1502.6		0.61576	0.70431	0.76024
1504		0.62306	0.72478	0.73822
1505.5		0.63594	0.71396	0.72014
1506.9		0.62666	0.71994	0.74265
1508.3		0.6313	0.73206	0.75275
1509.7		0.62645	0.73255	0.76146
1511.2		0.63847	0.74601	0.73281
1512.6		0.61831	0.75555	0.78723
1514		0.63342	0.73039	0.7591
1515.4		0.61718	0.73036	0.76801
1516.9		0.61734	0.72025	0.78749
1518.3		0.61818	0.72646	0.73394
1519.7		0.62138	0.7279	0.76228
1521.1		0.62078	0.71491	0.78497
1522.6		0.61704	0.71936	0.77369
1524		0.63264	0.68841	0.78213
1525.4		0.62778	0.72625	0.73486
1526.8		0.6297	0.7324	0.75122
1528.3		0.61383	0.72209	0.77453
1529.7		0.63676	0.74017	0.77733
1531.1		0.63595	0.71714	0.77638
1532.5		0.62893	0.71168	0.74832
1534		0.64216	0.73111	0.74082
1535.4		0.60934	0.75167	0.75664
1536.8		0.62785	0.737	0.76013
1538.2		0.6276	0.72408	0.77623
1539.7		0.62083	0.74229	0.76436
1541.1		0.61756	0.74056	0.76368
1542.5		0.61751	0.71948	0.77003
1543.9		0.62556	0.72295	0.72866
1545.3		0.62722	0.73385	0.74617
1546.8		0.63612	0.74633	0.75793
1548.2		0.61295	0.72471	0.77328
1549.6		0.64154	0.74532	0.77489
1551		0.63554	0.70291	0.7953
1552.5		0.6216	0.70468	0.76845
1553.9		0.63119	0.73441	0.78655
1555.3		0.63663	0.7235	0.75643
1556.7		0.62048	0.74544	0.7718
1558.2		0.63299	0.7324	0.78244
1559.6		0.64286	0.71041	0.74709
1561		0.63473	0.73912	0.79741
1562.4		0.63006	0.72994	0.76135
1563.9		0.62731	0.72558	0.78003
1565.3		0.62048	0.72525	0.75086
1566.7		0.62097	0.72562	0.77253
1568.1		0.61384	0.72411	0.74636
1569.6		0.64824	0.73001	0.74679
1571		0.61445	0.75341	0.74688
1572.4		0.60964	0.7238	0.7251
1573.8		0.64987	0.72059	0.76658
1575.3		0.63357	0.74041	0.78927
1576.7		0.63473	0.7267	0.73886
1578.1		0.62497	0.71498	0.79833
1579.5		0.61475	0.75866	0.79214
1581		0.6443	0.71335	0.77286
1582.4		0.63389	0.70537	0.74768
1583.8		0.65566	0.72836	0.78326
1585.2		0.63625	0.73772	0.78859
1586.7		0.63422	0.75383	0.72772
1588.1		0.63446	0.74042	0.75997
1589.5		0.6366	0.73559	0.7637
1590.9		0.63398	0.73905	0.77575
1592.4		0.61952	0.73743	0.7909
1593.8		0.61321	0.7559	0.76635
1595.2		0.64819	0.72322	0.76915
1596.6		0.62019	0.70359	0.7956
1598		0.63176	0.72165	0.74569
1599.5		0.63232	0.74327	0.79064
1600.9		0.63265	0.73937	0.7829
1602.3		0.63252	0.74835	0.76948
1603.7		0.61557	0.72736	0.76939
1605.2		0.62845	0.72939	0.7754
1606.6		0.62737	0.72476	0.76095
1608		0.64467	0.73855	0.72555
1609.4		0.63617	0.71401	0.77315
1610.9		0.6206	0.73365	0.76632
1612.3		0.64194	0.74648	0.76883
1613.7		0.62967	0.72758	0.75016
1615.1		0.63579	0.72746	0.75638
1616.6		0.6422	0.7251	0.79435
1618		0.63507	0.72979	0.76089
1619.4		0.62514	0.72169	0.77244
1620.8		0.61961	0.70348	0.7748
1622.3		0.61505	0.72935	0.77791
1623.7		0.63862	0.74476	0.79419
1625.1		0.64557	0.75538	0.75644
1626.5		0.64163	0.73734	0.768
1628		0.62498	0.69636	0.77361
1629.4		0.62766	0.72197	0.73868
1630.8		0.6428	0.72382	0.80432
1632.2		0.63287	0.72197	0.76174
1633.7		0.6408	0.71711	0.75208
1635.1		0.63054	0.74674	0.7564
1636.5		0.64874	0.71361	0.77831
1637.9		0.63902	0.73882	0.75015
1639.4		0.65642	0.76911	0.75211
1640.8		0.64988	0.73561	0.77116
1642.2		0.64654	0.72533	0.80057
1643.6		0.63064	0.71345	0.77922
1645		0.63937	0.75853	0.77839
1646.5		0.65536	0.74936	0.75915
1647.9		0.64067	0.7533	0.77807
1649.3		0.63791	0.70721	0.74265
1650.7		0.62635	0.72727	0.81176
1652.2		0.63527	0.73253	0.77415
1653.6		0.63314	0.74322	0.77768
1655		0.6342	0.74051	0.7832
1656.4		0.62146	0.73846	0.78797
1657.9		0.65321	0.73668	0.81061
1659.3		0.63566	0.76218	0.78253
1660.7		0.64939	0.74322	0.78481
1662.1		0.62666	0.73863	0.79055
1663.6		0.64403	0.74465	0.77783
1665		0.63189	0.74388	0.7664
1666.4		0.6257	0.72041	0.74345
1667.8		0.6356	0.74891	0.76276
1669.3		0.65254	0.70982	0.79279
1670.7		0.64816	0.71866	0.75619
1672.1		0.64537	0.74833	0.7936
1673.5		0.62231	0.73277	0.76966
1675		0.64022	0.73973	0.75357
1676.4		0.65249	0.74922	0.76249
1677.8		0.63161	0.70328	0.78231
1679.2		0.63535	0.73471	0.77802
1680.7		0.64265	0.7598	0.77831
1682.1		0.64092	0.70204	0.79559
1683.5		0.64128	0.76571	0.77608
1684.9		0.61305	0.71894	0.7709
1686.4		0.62839	0.73514	0.7683
1687.8		0.64469	0.75147	0.79529
1689.2		0.6374	0.74908	0.78451
1690.6		0.62606	0.72346	0.78024
1692.1		0.64637	0.71968	0.78236
1693.5		0.64533	0.73137	0.80577
1694.9		0.64227	0.72861	0.76629
1696.3		0.63661	0.74162	0.7508
1697.7		0.64567	0.72606	0.79446
1699.2		0.63568	0.76059	0.77222
1700.6		0.64119	0.76473	0.79064
1702		0.62523	0.7518	0.74614
1703.4		0.65887	0.70922	0.78517
1704.9		0.62401	0.73998	0.77339
1706.3		0.62715	0.75096	0.7874
1707.7		0.63501	0.76012	0.78887
1709.1		0.65164	0.73238	0.77385
1710.6		0.63336	0.72463	0.79133
1712		0.64437	0.71916	0.80906
1713.4		0.63891	0.73646	0.75126
1714.8		0.64089	0.72257	0.75626
1716.3		0.63638	0.75157	0.76242
1717.7		0.64131	0.75533	0.76311
1719.1		0.63454	0.73838	0.76936
1720.5		0.62992	0.73741	0.74047
1722		0.64154	0.72707	0.78306
1723.4		0.63671	0.73726	0.78214
1724.8		0.64383	0.74356	0.79193
1726.2		0.64429	0.73679	0.76844
1727.7		0.64269	0.74497	0.75938
1729.1		0.62065	0.74421	0.78164
1730.5		0.64887	0.71581	0.73913
1731.9		0.65534	0.74213	0.79365
1733.4		0.65333	0.74713	0.76602
1734.8		0.62937	0.75508	0.74901
1736.2		0.65788	0.7345	0.73644
1737.6		0.66316	0.7621	0.74606
1739.1		0.63114	0.74843	0.76695
1740.5		0.64647	0.75005	0.75435
1741.9		0.65968	0.73521	0.80899
1743.3		0.65402	0.75909	0.80206
1744.7		0.63169	0.73546	0.78808
1746.2		0.63372	0.74391	0.77235
1747.6		0.64112	0.72535	0.79472
1749		0.63645	0.72504	0.77699
1750.4		0.63675	0.72486	0.79338
1751.9		0.64527	0.72865	0.73762
1753.3		0.63629	0.75675	0.77713
1754.7		0.64529	0.71611	0.78573
1756.1		0.66029	0.72963	0.7815
1757.6		0.62669	0.72303	0.77943
1759		0.65191	0.73811	0.79172
1760.4		0.64897	0.74954	0.75871
1761.8		0.6498	0.75193	0.76254
1763.3		0.64268	0.73578	0.77405
1764.7		0.64843	0.73061	0.76011
1766.1		0.64382	0.74267	0.79336
1767.5		0.64544	0.73018	0.76997
1769		0.64347	0.74651	0.77774
1770.4		0.62672	0.75787	0.76602
1771.8		0.6346	0.7514	0.77496
1773.2		0.64678	0.74408	0.75029
1774.7		0.6371	0.7334	0.80046
1776.1		0.63809	0.73042	0.76553
1777.5		0.6389	0.74738	0.7673
1778.9		0.66394	0.75678	0.79133
1780.4		0.64963	0.73717	0.78731
1781.8		0.65783	0.7748	0.77108
1783.2		0.65034	0.75369	0.76102
1784.6		0.64482	0.75761	0.78978
1786.1		0.64438	0.74705	0.80107
1787.5		0.64804	0.74763	0.78021
1788.9		0.65466	0.72467	0.77269
1790.3		0.65854	0.78002	0.80171
1791.8		0.66376	0.71441	0.76402
1793.2		0.66586	0.76136	0.76379
1794.6		0.65602	0.73564	0.81246
1796		0.63691	0.71719	0.80816
1797.4		0.63752	0.73199	0.77213
1798.9		0.64721	0.74312	0.76461
1800.3		0.65054	0.75334	0.78703
1801.7		0.66261	0.7357	0.77644
1803.1		0.6494	0.75545	0.8062
1804.6		0.64516	0.75013	0.78622
1806		0.64044	0.74478	0.77303
1807.4		0.64836	0.75181	0.79707
1808.8		0.64292	0.72862	0.77882
1810.3		0.64411	0.74879	0.80768
1811.7		0.64493	0.73935	0.79317
1813.1		0.63609	0.74462	0.77256
1814.5		0.64288	0.73793	0.77424
1816		0.66006	0.74729	0.80133
1817.4		0.63049	0.72294	0.80727
1818.8		0.64419	0.73658	0.78197
1820.2		0.6628	0.73378	0.81131
1821.7		0.6541	0.72175	0.79177
1823.1		0.63063	0.73608	0.83243
1824.5		0.64413	0.77014	0.78575
1825.9		0.64235	0.74094	0.75653
1827.4		0.63943	0.76502	0.77782
1828.8		0.65517	0.72264	0.76635
1830.2		0.65625	0.74458	0.80341
1831.6		0.65648	0.72483	0.80721
1833.1		0.66698	0.72291	0.77135
1834.5		0.65264	0.74833	0.8004
1835.9		0.65386	0.73962	0.78804
1837.3		0.66435	0.7601	0.80152
1838.8		0.65585	0.72895	0.78587
1840.2		0.66107	0.77212	0.75596
1841.6		0.65321	0.74325	0.77717
1843		0.63554	0.73242	0.79626
1844.4		0.65396	0.7502	0.76502
1845.9		0.6495	0.75671	0.79315
1847.3		0.64967	0.73157	0.79629
1848.7		0.66175	0.78521	0.77739
1850.1		0.66184	0.7345	0.75507
1851.6		0.66336	0.73771	0.79326
1853		0.62883	0.73277	0.75896
1854.4		0.65185	0.73368	0.79466
1855.8		0.6546	0.77166	0.79359
1857.3		0.67389	0.74895	0.7992
1858.7		0.66251	0.75242	0.77343
1860.1		0.65367	0.73913	0.79928
1861.5		0.63381	0.73755	0.72999
1863		0.63484	0.73206	0.76896
1864.4		0.6424	0.76174	0.79621
1865.8		0.64735	0.75529	0.78553
1867.2		0.6447	0.75428	0.81108
1868.7		0.66262	0.73916	0.77737
1870.1		0.64743	0.73885	0.78293
1871.5		0.65895	0.73715	0.76581
1872.9		0.63556	0.76316	0.79444
1874.4		0.65282	0.75465	0.78582
1875.8		0.64805	0.72684	0.79374
1877.2		0.65729	0.73811	0.7754
1878.6		0.66008	0.75097	0.80785
1880.1		0.64661	0.76009	0.80736
1881.5		0.63983	0.74303	0.78784
1882.9		0.64489	0.7489	0.75809
1884.3		0.65265	0.73901	0.77696
1885.8		0.64324	0.75627	0.79511
1887.2		0.65738	0.77089	0.75522
1888.6		0.6435	0.74574	0.76233
1890		0.63524	0.73297	0.77146
1891.5		0.64982	0.74427	0.77795
1892.9		0.67452	0.76316	0.80895
1894.3		0.65292	0.75126	0.77562
1895.7		0.63552	0.76557	0.769
1897.1		0.65953	0.75854	0.79318
1898.6		0.6606	0.76226	0.79355
1900		0.67672	0.77231	0.78676
1901.4		0.66649	0.73611	0.78762
1902.8		0.6611	0.74209	0.81332
1904.3		0.65404	0.75207	0.78988
1905.7		0.65729	0.74627	0.78373
1907.1		0.67034	0.76101	0.78599
1908.5		0.6499	0.77338	0.79988
1910		0.6728	0.73451	0.79031
1911.4		0.64502	0.7672	0.7664
1912.8		0.65109	0.75871	0.78395
1914.2		0.64565	0.73437	0.80468
1915.7		0.65345	0.72577	0.77123
1917.1		0.66355	0.74441	0.77387
1918.5		0.68077	0.73902	0.77723
1919.9		0.65907	0.75887	0.80373
1921.4		0.65191	0.74398	0.80363
1922.8		0.64932	0.73224	0.79708
1924.2		0.65958	0.72468	0.79096
1925.6		0.65049	0.73234	0.79678
1927.1		0.66487	0.75185	0.80199
1928.5		0.64295	0.76089	0.76781
1929.9		0.65208	0.75905	0.81339
1931.3		0.65101	0.77258	0.78799
1932.8		0.6632	0.75975	0.79432
1934.2		0.65066	0.74539	0.77509
1935.6		0.67856	0.7608	0.80762
1937		0.63406	0.73214	0.80275
1938.5		0.64953	0.74651	0.79962
1939.9		0.64122	0.77426	0.81569
1941.3		0.65558	0.77206	0.78488
1942.7		0.66224	0.7727	0.75054
1944.1		0.6446	0.73816	0.77448
1945.6		0.64861	0.71618	0.78483
1947		0.67538	0.74503	0.77825
1948.4		0.65913	0.74831	0.79175
1949.8		0.64682	0.75412	0.78166
1951.3		0.65744	0.71332	0.77623
1952.7		0.64103	0.76006	0.79792
1954.1		0.65421	0.77747	0.77394
1955.5		0.6606	0.79115	0.76942
1957		0.67612	0.74846	0.76756
1958.4		0.67351	0.73235	0.77822
1959.8		0.67161	0.75455	0.80595
1961.2		0.64702	0.75526	0.78429
1962.7		0.6808	0.73429	0.80515
1964.1		0.63518	0.768	0.78547
1965.5		0.67198	0.73349	0.80738
1966.9		0.66798	0.74383	0.78458
1968.4		0.66388	0.74739	0.78454
1969.8		0.6499	0.7255	0.79251
1971.2		0.64942	0.74037	0.77974
1972.6		0.65502	0.74256	0.78034
1974.1		0.66151	0.77043	0.78404
1975.5		0.65784	0.75783	0.80468
1976.9		0.65754	0.76374	0.79566
1978.3		0.67058	0.77409	0.77457
1979.8		0.6741	0.74143	0.78867
1981.2		0.65815	0.75323	0.79698
1982.6		0.66329	0.74338	0.80237
1984		0.64567	0.74912	0.7659
1985.5		0.6678	0.73785	0.78129
1986.9		0.66864	0.72581	0.77906
1988.3		0.66201	0.74466	0.80373
1989.7		0.65399	0.72254	0.77838
1991.2		0.65426	0.76734	0.75314
1992.6		0.67744	0.76303	0.79909
1994		0.67589	0.75459	0.78483
1995.4		0.67298	0.7555	0.76997
1996.8		0.65658	0.75122	0.7773
1998.3		0.65539	0.74346	0.78469
1999.7		0.6701	0.75969	0.77485
2001.1		0.66954	0.74619	0.80123
2002.5		0.65513	0.75651	0.78105
2004		0.63871	0.73239	0.76996
2005.4		0.65269	0.7385	0.77162
2006.8		0.65511	0.75215	0.79767
2008.2		0.65154	0.75961	0.78928
2009.7		0.64301	0.75131	0.78151
2011.1		0.66314	0.7634	0.785
2012.5		0.6631	0.76639	0.79184
2013.9		0.66318	0.74897	0.78245
2015.4		0.653	0.75829	0.7894
2016.8		0.66401	0.7854	0.7902
2018.2		0.66227	0.77689	0.82702
2019.6		0.65114	0.77941	0.77143
2021.1		0.66914	0.7366	0.76486
2022.5		0.65754	0.74296	0.79899
2023.9		0.65787	0.7616	0.79495
2025.3		0.63893	0.75482	0.80535
2026.8		0.6637	0.74548	0.78081
2028.2		0.63725	0.73817	0.7964
2029.6		0.67395	0.73929	0.77923
2031		0.66723	0.74355	0.77772
2032.5		0.64971	0.7616	0.78362
2033.9		0.66213	0.74898	0.76451
2035.3		0.65357	0.75358	0.78683
2036.7		0.64457	0.74325	0.81726
2038.2		0.66301	0.76154	0.7924
2039.6		0.66146	0.75134	0.78615
2041		0.65532	0.77105	0.79171
2042.4		0.67393	0.78677	0.77844
2043.8		0.67209	0.74752	0.80084
2045.3		0.65513	0.78977	0.77837
2046.7		0.67759	0.74757	0.81719
2048.1		0.68076	0.72765	0.80261
2049.5		0.66255	0.76378	0.80471
2051		0.6665	0.74022	0.79611
2052.4		0.66022	0.75573	0.80917
2053.8		0.64981	0.73708	0.79464
2055.2		0.65308	0.73777	0.77968
2056.7		0.66358	0.7411	0.79521
2058.1		0.65051	0.72693	0.78405
2059.5		0.6636	0.77517	0.79941
2060.9		0.64985	0.74408	0.78773
2062.4		0.66833	0.77155	0.77461
2063.8		0.67364	0.78832	0.80043
2065.2		0.64791	0.76192	0.78903
2066.6		0.67166	0.75917	0.79032
2068.1		0.6599	0.77565	0.79352
2069.5		0.66291	0.75452	0.82594
2070.9		0.665	0.77914	0.81074
2072.3		0.66497	0.74961	0.81372
2073.8		0.66312	0.75347	0.78064
2075.2		0.65176	0.74952	0.78869
2076.6		0.66253	0.76907	0.81028
2078		0.66677	0.75587	0.78415
2079.5		0.64794	0.76135	0.78354
2080.9		0.66561	0.75095	0.78499
2082.3		0.6591	0.72968	0.81364
2083.7		0.65834	0.75562	0.80951
2085.2		0.66235	0.73343	0.77427
2086.6		0.66636	0.74866	0.78636
2088		0.64469	0.79916	0.78722
2089.4		0.67777	0.76634	0.80384
2090.9		0.66065	0.76641	0.78096
2092.3		0.6636	0.75694	0.82189
2093.7		0.66286	0.75635	0.79383
2095.1		0.65234	0.74999	0.83139
2096.5		0.65509	0.75369	0.79422
2098		0.67146	0.74569	0.79605
2099.4		0.66671	0.77554	0.79139
2100.8		0.64853	0.75657	0.8074
2102.2		0.66338	0.73108	0.77458
2103.7		0.69221	0.76699	0.79588
2105.1		0.6626	0.76214	0.81357
2106.5		0.65249	0.74477	0.77985
2107.9		0.65701	0.74622	0.79824
2109.4		0.67709	0.74869	0.82816
2110.8		0.63825	0.741	0.81228
2112.2		0.67216	0.73623	0.83624
2113.6		0.66204	0.76016	0.78724
2115.1		0.66845	0.77724	0.79328
2116.5		0.65756	0.78355	0.78006
2117.9		0.65848	0.73983	0.79057
2119.3		0.66701	0.74787	0.80224
2120.8		0.67738	0.77841	0.81235
2122.2		0.65864	0.79222	0.80703
2123.6		0.66701	0.76857	0.80522
2125		0.6672	0.76623	0.81145
2126.5		0.66291	0.74661	0.75837
2127.9		0.62515	0.77627	0.79461
2129.3		0.66162	0.74056	0.79019
2130.7		0.6563	0.76344	0.82241
2132.2		0.66462	0.76106	0.80836
2133.6		0.6364	0.77208	0.80883
2135		0.66089	0.77388	0.79617
2136.4		0.67017	0.77561	0.79538
2137.9		0.6972	0.74534	0.81583
2139.3		0.67547	0.79471	0.80076
2140.7		0.65206	0.76535	0.82089
2142.1		0.6481	0.74769	0.78283
2143.5		0.65483	0.73894	0.77455
2145		0.65902	0.74918	0.80706
2146.4		0.68191	0.75593	0.80711
2147.8		0.65751	0.74683	0.81072
2149.2		0.66767	0.7511	0.80356
2150.7		0.68509	0.72623	0.82453
2152.1		0.66605	0.75517	0.80043
2153.5		0.66653	0.76388	0.77333
2154.9		0.65162	0.75697	0.77364
2156.4		0.67904	0.74426	0.79422
2157.8		0.68977	0.75353	0.78206
2159.2		0.64533	0.73685	0.82037
2160.6		0.67338	0.75225	0.77165
2162.1		0.66224	0.74676	0.78907
2163.5		0.65025	0.76025	0.7701
2164.9		0.66963	0.73354	0.77745
2166.3		0.6761	0.75381	0.77691
2167.8		0.66644	0.7482	0.79998
2169.2		0.67758	0.78429	0.77327
2170.6		0.66006	0.76876	0.79776
2172		0.65385	0.76047	0.81065
2173.5		0.65867	0.76574	0.76801
2174.9		0.64717	0.78219	0.81462
2176.3		0.66471	0.75975	0.7843
2177.7		0.66127	0.74392	0.7819
2179.2		0.67065	0.7547	0.76994
2180.6		0.66278	0.78379	0.81866
2182		0.66876	0.76457	0.79069
2183.4		0.65742	0.76558	0.81615
2184.9		0.66912	0.75047	0.80992
2186.3		0.65674	0.73864	0.82258
2187.7		0.64246	0.74809	0.80498
2189.1		0.66423	0.77806	0.80439
2190.6		0.64971	0.75018	0.78506
2192		0.66976	0.76547	0.80919
2193.4		0.66381	0.77799	0.79814
2194.8		0.65156	0.77652	0.80703
2196.2		0.66282	0.7617	0.80265
2197.7		0.68581	0.7879	0.81763
2199.1		0.66706	0.77111	0.79768
2200.5		0.65342	0.78347	0.7727
2201.9		0.67406	0.76466	0.81475
2203.4		0.67995	0.78484	0.81898
2204.8		0.67136	0.76402	0.78528
2206.2		0.66841	0.78489	0.78292
2207.6		0.66987	0.75289	0.80755
2209.1		0.68652	0.77394	0.8097
2210.5		0.65783	0.74932	0.75934
2211.9		0.6695	0.75846	0.80478
2213.3		0.68033	0.76886	0.79729
2214.8		0.65856	0.7759	0.83464
2216.2		0.66549	0.76423	0.79234
2217.6		0.68494	0.75163	0.83478
2219		0.66598	0.75768	0.82681
2220.5		0.6627	0.78963	0.7907
2221.9		0.67905	0.77677	0.82466
2223.3		0.65613	0.76998	0.80828
2224.7		0.67933	0.7268	0.82438
2226.2		0.68148	0.76215	0.75274
2227.6		0.67631	0.75507	0.80453
2229		0.6476	0.79052	0.79652
2230.4		0.66235	0.74995	0.80577
2231.9		0.67389	0.76584	0.80459
2233.3		0.66867	0.74581	0.77711
2234.7		0.66502	0.76233	0.81039
2236.1		0.68314	0.76172	0.79921
2237.6		0.6498	0.78653	0.83704
2239		0.67147	0.74673	0.80925
2240.4		0.66951	0.77765	0.74797
2241.8		0.6724	0.77348	0.79156
2243.2		0.6631	0.75576	0.7522
2244.7		0.66903	0.75171	0.79126
2246.1		0.65975	0.81	0.81848
2247.5		0.65678	0.7699	0.82839
2248.9		0.64931	0.76557	0.78739
2250.4		0.65788	0.75846	0.79994
2251.8		0.67209	0.7552	0.82999
2253.2		0.68077	0.75478	0.80267
2254.6		0.66758	0.75687	0.7999
2256.1		0.65576	0.74661	0.8182
2257.5		0.67372	0.73231	0.82117
2258.9		0.6932	0.76516	0.77079
2260.3		0.68144	0.79405	0.78457
2261.8		0.67178	0.75409	0.81302
2263.2		0.66339	0.78487	0.8015
2264.6		0.70071	0.78648	0.78898
2266		0.65864	0.78439	0.81216
2267.5		0.66496	0.77205	0.80575
2268.9		0.67754	0.75443	0.83688
2270.3		0.67635	0.75315	0.82452
2271.7		0.66177	0.76488	0.82667
2273.2		0.67063	0.78179	0.81367
2274.6		0.65206	0.74597	0.80292
2276		0.65428	0.76217	0.82295
2277.4		0.67778	0.77225	0.8196
2278.9		0.67847	0.75299	0.82055
2280.3		0.65651	0.75106	0.80549
2281.7		0.65418	0.7796	0.79355
2283.1		0.68175	0.78489	0.80646
2284.6		0.65915	0.74908	0.74346
2286		0.6641	0.73605	0.82396
2287.4		0.68027	0.79115	0.78705
2288.8		0.66192	0.74818	0.79718
2290.2		0.66429	0.77343	0.83447
2291.7		0.6575	0.74216	0.81239
2293.1		0.66792	0.78205	0.81984
2294.5		0.66017	0.77091	0.82842
2295.9		0.69355	0.74695	0.8256
2297.4		0.66138	0.77097	0.7942
2298.8		0.66879	0.75688	0.81359
2300.2		0.66633	0.76216	0.78945
2301.6		0.68595	0.78565	0.80206
2303.1		0.66945	0.75904	0.79892
2304.5		0.65481	0.75116	0.79602
2305.9		0.67224	0.77479	0.81445
2307.3		0.66715	0.75749	0.82135
2308.8		0.66121	0.77286	0.81223
2310.2		0.66733	0.77187	0.81169
2311.6		0.68782	0.76206	0.7942
2313		0.68472	0.76063	0.80491
2314.5		0.67133	0.77322	0.78735
2315.9		0.67126	0.77356	0.82927
2317.3		0.67307	0.75577	0.79613
2318.7		0.68127	0.75741	0.79632
2320.2		0.68447	0.74795	0.81154
2321.6		0.67855	0.78159	0.82347
2323		0.66597	0.81131	0.80519
2324.4		0.68484	0.78154	0.80632
2325.9		0.67611	0.77906	0.82876
2327.3		0.6902	0.79299	0.79322
2328.7		0.67004	0.77245	0.81495
2330.1		0.68941	0.74437	0.80139
2331.6		0.67433	0.76275	0.7996
2333		0.67517	0.77856	0.79207
2334.4		0.68242	0.75203	0.79754
2335.8		0.66148	0.80134	0.79279
2337.3		0.68994	0.76262	0.77622
2338.7		0.69639	0.77239	0.80852
2340.1		0.66539	0.75014	0.81701
2341.5		0.6762	0.76852	0.82278
2342.9		0.67159	0.78028	0.80907
2344.4		0.68584	0.76195	0.80126
2345.8		0.67054	0.76741	0.83385
2347.2		0.68343	0.76064	0.79677
2348.6		0.69079	0.77232	0.80419
2350.1		0.66545	0.76964	0.78874
2351.5		0.6703	0.76832	0.78288
2352.9		0.66797	0.7503	0.82
2354.3		0.67513	0.76317	0.81834
2355.8		0.6684	0.77578	0.8279
2357.2		0.67746	0.77545	0.81269
2358.6		0.68307	0.78813	0.82784
2360		0.68272	0.74959	0.80162
2361.5		0.67732	0.75631	0.78203
2362.9		0.65437	0.76378	0.78721
2364.3		0.65907	0.79167	0.83734
2365.7		0.6889	0.77953	0.81432
2367.2		0.65908	0.77141	0.83142
2368.6		0.67722	0.76578	0.81693
2370		0.66989	0.78767	0.8146
2371.4		0.66926	0.75838	0.78707
2372.9		0.66462	0.75459	0.82147
2374.3		0.68189	0.75599	0.79229
2375.7		0.67458	0.77997	0.80832
2377.1		0.68139	0.76795	0.79756
2378.6		0.70051	0.78013	0.84189
2380		0.68515	0.76452	0.80839
2381.4		0.65972	0.76805	0.81694
2382.8		0.69557	0.78627	0.82508
2384.3		0.68482	0.8033	0.79976
2385.7		0.67752	0.75813	0.81452
2387.1		0.65797	0.78808	0.7935
2388.5		0.68233	0.77933	0.80899
2389.9		0.66618	0.74528	0.8215
2391.4		0.66568	0.77824	0.81876
2392.8		0.68314	0.75812	0.81279
2394.2		0.68181	0.77347	0.82825
2395.6		0.68585	0.77255	0.79329
2397.1		0.67787	0.78262	0.80726
2398.5		0.68087	0.76186	0.79023
2399.9		0.67796	0.78327	0.8175
2401.3		0.66739	0.80569	0.80063
2402.8		0.66724	0.79209	0.81824
2404.2		0.67127	0.76198	0.82167
2405.6		0.68499	0.7943	0.79797
2407		0.68408	0.74196	0.82062
2408.5		0.67825	0.78106	0.80397
2409.9		0.68256	0.77146	0.82159
2411.3		0.66857	0.75331	0.79467
2412.7		0.68629	0.77861	0.78857
2414.2		0.68057	0.7855	0.81838
2415.6		0.65969	0.78226	0.77063
2417		0.67305	0.7297	0.80685
2418.4		0.68365	0.77124	0.8253
2419.9		0.6897	0.80283	0.80407
2421.3		0.67835	0.76711	0.81239
2422.7		0.6553	0.78862	0.81718
2424.1		0.67754	0.80544	0.82788
2425.6		0.66217	0.74309	0.79879
2427		0.68709	0.76591	0.83104
2428.4		0.68169	0.7804	0.81675
2429.8		0.68743	0.78955	0.81894
2431.3		0.68276	0.78346	0.80727
2432.7		0.6898	0.76267	0.82818
2434.1		0.67553	0.76432	0.82788
2435.5		0.68366	0.76954	0.83468
2437		0.68773	0.75138	0.81075
2438.4		0.68137	0.78281	0.77907
2439.8		0.67528	0.77084	0.78233
2441.2		0.70554	0.76785	0.82946
2442.6		0.67694	0.75382	0.78919
2444.1		0.67821	0.75316	0.81173
2445.5		0.68452	0.77368	0.82166
2446.9		0.65748	0.77368	0.83191
2448.3		0.66784	0.76928	0.81373
2449.8		0.67658	0.78015	0.80194
2451.2		0.67355	0.79789	0.81758
2452.6		0.68	0.75075	0.80374
2454		0.68962	0.76718	0.79931
2455.5		0.68797	0.75416	0.80376
2456.9		0.66458	0.77632	0.82643
2458.3		0.68577	0.77347	0.84147
2459.7		0.68494	0.77664	0.80749
2461.2		0.70261	0.77883	0.82713
2462.6		0.66211	0.74715	0.79553
2464		0.65242	0.77006	0.79185
2465.4		0.69586	0.77256	0.80588
2466.9		0.69623	0.78708	0.81719
2468.3		0.67577	0.78561	0.81456
2469.7		0.6753	0.79068	0.81367
2471.1		0.68153	0.75283	0.81715
2472.6		0.67903	0.77738	0.81031
2474		0.67161	0.75885	0.81741
2475.4		0.67564	0.80013	0.79682
2476.8		0.65876	0.7704	0.80053
2478.3		0.69283	0.76071	0.80327
2479.7		0.68371	0.75762	0.8154
2481.1		0.67712	0.81347	0.82322
2482.5		0.68435	0.76746	0.82492
2484		0.68496	0.77197	0.79247
2485.4		0.69869	0.80946	0.8009
2486.8		0.68468	0.77008	0.80514
2488.2		0.67873	0.78022	0.78119
2489.6		0.68166	0.78694	0.81116
2491.1		0.68503	0.76438	0.81797
2492.5		0.68217	0.80294	0.81556
2493.9		0.68527	0.76983	0.80483
2495.3		0.67442	0.78105	0.82228
2496.8		0.6698	0.77505	0.80387
2498.2		0.66294	0.79975	0.8062
2499.6		0.68331	0.76964	0.8115
2501		0.67816	0.76652	0.81722
2502.5		0.66296	0.78547	0.83663
2503.9		0.68053	0.80142	0.81078
2505.3		0.6703	0.76847	0.8264
2506.7		0.68493	0.76752	0.79534
2508.2		0.66897	0.77566	0.80194
2509.6		0.67057	0.7739	0.82058
2511		0.67451	0.79507	0.80516
2512.4		0.68093	0.79888	0.81368
2513.9		0.65706	0.75388	0.79237
2515.3		0.67889	0.78633	0.843
2516.7		0.69784	0.77943	0.7824
2518.1		0.6732	0.78296	0.8068
2519.6		0.67539	0.76639	0.80743
2521		0.69323	0.76858	0.80069
2522.4		0.70509	0.79407	0.80618
2523.8		0.68879	0.76725	0.80213
2525.3		0.69452	0.78901	0.82435
2526.7		0.69076	0.77332	0.81331
2528.1		0.6694	0.76862	0.78622
2529.5		0.68926	0.75335	0.81088
2531		0.67881	0.75403	0.80092
2532.4		0.68555	0.77686	0.80542
2533.8		0.68509	0.78382	0.80448
2535.2		0.69353	0.74994	0.82065
2536.7		0.69399	0.75837	0.81311
2538.1		0.67521	0.77685	0.80035
2539.5		0.66768	0.77044	0.80834
2540.9		0.69277	0.77446	0.80666
2542.3		0.69678	0.788	0.81965
2543.8		0.70089	0.81411	0.81501
2545.2		0.68478	0.76616	0.80141
2546.6		0.68853	0.76575	0.8253
2548		0.69561	0.79042	0.77778
2549.5		0.66808	0.78439	0.80357
2550.9		0.69401	0.74511	0.82878
2552.3		0.67859	0.77252	0.82804
2553.7		0.70429	0.74843	0.8448
2555.2		0.65726	0.78218	0.82071
2556.6		0.66492	0.80202	0.81453
2558		0.68455	0.78376	0.81453
2559.4		0.695	0.77271	0.8102
2560.9		0.67631	0.78039	0.83556
2562.3		0.70063	0.78527	0.81239
2563.7		0.68235	0.7861	0.83519
2565.1		0.69147	0.77967	0.83601
2566.6		0.68641	0.78229	0.80833
2568		0.66728	0.78493	0.744
2569.4		0.69437	0.80215	0.82631
2570.8		0.68159	0.76465	0.82911
2572.3		0.67128	0.80539	0.82056
2573.7		0.66545	0.80202	0.82585
2575.1		0.68701	0.79383	0.77759
2576.5		0.68792	0.75332	0.77425
2578		0.68153	0.77026	0.78066
2579.4		0.67565	0.79987	0.81002
2580.8		0.6821	0.79246	0.8104
2582.2		0.68638	0.77322	0.79376
2583.7		0.70387	0.75653	0.8313
2585.1		0.68841	0.74336	0.81259
2586.5		0.70021	0.76913	0.79537
2587.9		0.70269	0.76712	0.79471
2589.3		0.67093	0.78118	0.78337
2590.8		0.65736	0.78234	0.79945
2592.2		0.6784	0.75478	0.84466
2593.6		0.68428	0.77411	0.81121
2595		0.67297	0.76629	0.80663
2596.5		0.68041	0.7867	0.81442
2597.9		0.68032	0.77028	0.80562
2599.3		0.6748	0.7767	0.77966
2600.7		0.69628	0.79222	0.81546
2602.2		0.67602	0.78045	0.80885
2603.6		0.68208	0.79532	0.82831
2605		0.66255	0.76715	0.8294
2606.4		0.6856	0.76512	0.79472
2607.9		0.67697	0.7566	0.83065
2609.3		0.68188	0.76742	0.78894
2610.7		0.68	0.76263	0.80982
2612.1		0.65793	0.77431	0.81302
2613.6		0.66398	0.80322	0.81847
2615		0.67231	0.76442	0.81342
2616.4		0.68351	0.79145	0.84261
2617.8		0.66049	0.75927	0.81544
2619.3		0.67661	0.77131	0.80561
2620.7		0.68679	0.76932	0.83308
2622.1		0.6946	0.77919	0.79972
2623.5		0.69178	0.76308	0.83844
2625		0.68882	0.80546	0.78846
2626.4		0.66696	0.76241	0.82204
2627.8		0.67642	0.79144	0.79972
2629.2		0.69583	0.77603	0.84211
2630.7		0.6887	0.80258	0.82172
2632.1		0.70533	0.7675	0.81118
2633.5		0.6881	0.80982	0.807
2634.9		0.67674	0.79977	0.82699
2636.4		0.66916	0.7864	0.80939
2637.8		0.68127	0.77099	0.83118
2639.2		0.68266	0.78195	0.82174
2640.6		0.6979	0.79235	0.79263
2642		0.69525	0.79179	0.78734
2643.5		0.67908	0.78985	0.82438
2644.9		0.67075	0.76794	0.80796
2646.3		0.6774	0.77237	0.82174
2647.7		0.67879	0.78539	0.8286
2649.2		0.67429	0.77028	0.81036
2650.6		0.67551	0.78056	0.81723
2652		0.69821	0.78681	0.78881
2653.4		0.68735	0.78488	0.79601
2654.9		0.66955	0.77024	0.79156
2656.3		0.69903	0.79175	0.79273
2657.7		0.66795	0.77223	0.81878
2659.1		0.68062	0.784	0.81436
2660.6		0.69038	0.75098	0.83111
2662		0.68993	0.79779	0.8058
2663.4		0.67797	0.79492	0.78815
2664.8		0.71564	0.77576	0.83178
2666.3		0.6837	0.80925	0.80692
2667.7		0.67994	0.77205	0.79586
2669.1		0.68143	0.74095	0.78507
2670.5		0.67559	0.7734	0.7832
2672		0.68126	0.79057	0.80373
2673.4		0.6675	0.77059	0.8097
2674.8		0.68553	0.77827	0.79798
2676.2		0.67971	0.77402	0.83016
2677.7		0.70231	0.77861	0.81629
2679.1		0.67054	0.77909	0.79263
2680.5		0.69617	0.77618	0.84631
2681.9		0.7087	0.76737	0.79994
2683.4		0.67412	0.789	0.79943
2684.8		0.68923	0.78537	0.81306
2686.2		0.69143	0.77935	0.8117
2687.6		0.68951	0.79692	0.79887
2689		0.66812	0.79432	0.83773
2690.5		0.65945	0.77214	0.81697
2691.9		0.68632	0.77501	0.82253
2693.3		0.69003	0.76393	0.79993
2694.7		0.6902	0.78728	0.84922
2696.2		0.68256	0.76656	0.80928
2697.6		0.68615	0.78372	0.82903
2699		0.67655	0.77849	0.82481
2700.4		0.69752	0.7745	0.82939
2701.9		0.66854	0.78592	0.81066
2703.3		0.68451	0.78229	0.79435
2704.7		0.69436	0.77319	0.81767
2706.1		0.68597	0.75215	0.8168
2707.6		0.68434	0.7892	0.78821
2709		0.67312	0.7785	0.80061
2710.4		0.69866	0.76192	0.81303
2711.8		0.67	0.78067	0.83314
2713.3		0.69235	0.781	0.81256
2714.7		0.67617	0.77223	0.825
2716.1		0.67312	0.78429	0.84894
2717.5		0.68805	0.77249	0.83972
2719		0.67961	0.76096	0.80937
2720.4		0.66534	0.75949	0.80246
2721.8		0.68589	0.8107	0.84879
2723.2		0.69016	0.79319	0.78505
2724.7		0.6687	0.74844	0.80649
2726.1		0.68299	0.79971	0.81595
2727.5		0.68143	0.81333	0.8277
2728.9		0.70135	0.78767	0.78175
2730.4		0.70029	0.75187	0.81366
2731.8		0.69959	0.78469	0.80925
2733.2		0.68753	0.76438	0.80082
2734.6		0.68783	0.81805	0.78147
2736.1		0.67857	0.75415	0.81353
2737.5		0.71797	0.75556	0.79441
2738.9		0.69514	0.7759	0.80767
2740.3		0.70044	0.78175	0.80321
2741.7		0.69209	0.79928	0.80975
2743.2		0.69702	0.79204	0.79616
2744.6		0.70917	0.78392	0.84449
2746		0.68105	0.79671	0.82873
2747.4		0.68616	0.78572	0.80901
2748.9		0.68594	0.79009	0.84832
2750.3		0.68307	0.77246	0.81109
2751.7		0.7016	0.76619	0.84574
2753.1		0.69074	0.79459	0.80888
2754.6		0.67723	0.75657	0.79516
2756		0.6924	0.74758	0.83974
2757.4		0.70268	0.77719	0.81995
2758.8		0.67229	0.78995	0.84567
2760.3		0.69316	0.78517	0.82657
2761.7		0.69792	0.77161	0.82242
2763.1		0.69368	0.78557	0.83844
2764.5		0.67896	0.79477	0.82483
2766		0.68417	0.77653	0.82576
2767.4		0.68785	0.75374	0.82549
2768.8		0.67119	0.7895	0.83805
2770.2		0.69175	0.80407	0.83891
2771.7		0.69126	0.79342	0.83408
2773.1		0.70772	0.79794	0.7926
2774.5		0.69499	0.76237	0.81694
2775.9		0.68703	0.79179	0.78844
2777.4		0.69277	0.77758	0.82897
2778.8		0.70676	0.78027	0.82264
2780.2		0.68468	0.77917	0.83094
2781.6		0.69374	0.80135	0.77981
2783.1		0.70197	0.78757	0.82638
2784.5		0.68529	0.76674	0.85022
2785.9		0.68676	0.80233	0.80768
2787.3		0.69805	0.77591	0.8148
2788.7		0.69721	0.76838	0.82835
2790.2		0.69663	0.81371	0.80452
2791.6		0.70513	0.79277	0.82962
2793		0.69549	0.78562	0.81518
2794.4		0.68227	0.76191	0.81966
2795.9		0.67709	0.78945	0.84148
2797.3		0.71782	0.75795	0.79076
2798.7		0.66813	0.75991	0.82959
2800.1		0.67581	0.79677	0.81525
2801.6		0.70108	0.80027	0.83139
2803		0.71213	0.7505	0.83513
2804.4		0.71111	0.77056	0.81533
2805.8		0.68749	0.81745	0.82966
2807.3		0.71143	0.77478	0.79608
2808.7		0.68038	0.76969	0.80955
2810.1		0.68823	0.77217	0.83304
2811.5		0.69314	0.77205	0.82576
2813		0.68534	0.76397	0.84243
2814.4		0.69758	0.75258	0.83156
2815.8		0.68634	0.80325	0.80915
2817.2		0.67868	0.78543	0.81862
2818.7		0.68378	0.76795	0.82502
2820.1		0.67775	0.77763	0.85072
2821.5		0.70004	0.77508	0.80067
2822.9		0.6929	0.80049	0.83691
2824.4		0.68753	0.81508	0.82254
2825.8		0.68169	0.7983	0.82728
2827.2		0.69648	0.81135	0.81767
2828.6		0.6942	0.80062	0.81136
2830.1		0.71522	0.77807	0.80651
2831.5		0.69625	0.7694	0.7986
2832.9		0.70689	0.77811	0.78891
[truncated: 2,955 more rows]

## Sheet: Figure 7G
Individual Dconfocal (um2s-1)											Quinacrine in Hela -Na Azide effect
0 Azide	1mM Na-Azide	50mM Na-Azide									Individual Dconfocal comparisons
3.5956	2.0542	1.7187
2.4427	1.3496	1.3635
2.413	1.8303	1.3326
2.0617	1.5823	2.087
2.2693	1.8599	2.0325
2.5939	0.93396	1.0372
2.1402	1.6161	1.7793
3.2002	1.5773	0.34975
2.7566	1.7269	1.4151
2.2123	0.75552	1.4252
2.1048	1.0109	2.0841
4.2665	2.8717	2.8471
3.0807	1.8616	1.2684
2.7293	3.198	1.8262
3.7424	3.0619	2.0973
2.6801	0.63754	1.4409
2.2469	1.4602	4.0184
2.6825	1.5705	1.8258
2.6187	1.5137	1.5467
2.1531	0.77919	1.4213
1.7038
2.4829
2.4816
1.7254
2.8811
2.0719
1.9293
2.3798

## Sheet: Figure 7H
	Combined Dconfocal (um2s-1)	Standard Error	Percentage error						Quinacrine in Hela -Na-Azide effect
0 Azide	2.45254	0.0927235	3.78071						Combined Dconfocal comparisons
1mM Na-Azide	1.80973	0.1139	6.29378
50mM Na-Azide	1.93413	0.111781	5.77936
